# Supplementary material for: Identification of a genomic enhancer that enforces proper apoptosis induction in thymic negative selection
Source: Nat Commun. 2019 Jun 13;10:2603. doi: 10.1038/s41467-019-10525-1 (PMC6565714; doi:10.1038/s41467-019-10525-1)
Supplement: Supplementary file 5 — Supplementary Data 1 [file 41467_2019_10525_MOESM5_ESM.xlsx]

## Sheet: Sheet1
Supplementary Data 1 Primer and sgRNA oligo sequences used in this study
Oligo name	Sequence (5' to 3')	applications	More info
mEBAB_KO_Left3_F	caccGAAAGGATTTTGATAGCTTC	EBAB KO gRNA	cloning to pX330
mEBAB_KO_Left3_R	aaacGAAGCTATCAAAATCCTTTC	EBAB KO gRNA	cloning to pX330
mEBAB_KO_Left4_F	caccGAAAAGATGGTCCACAAACT	EBAB KO gRNA	cloning to pX330
mEBAB_KO_Left4_R	aaacAGTTTGTGGACCATCTTTTC	EBAB KO gRNA	cloning to pX330
mEBAB_KO_Right2_F	caccGTGTGACATGAGTTGTCACT	EBAB KO gRNA	cloning to pX330
mEBAB_KO_Right2_R	aaacAGTGACAACTCATGTCACAC	EBAB KO gRNA	cloning to pX330
mEBAB_KO_Right4_F	caccGAAATGTTTCAGCTCATGTT	EBAB KO gRNA	cloning to pX330
mEBAB_KO_Right4_R	aaacAACATGAGCTGAAACATTTC	EBAB KO gRNA	cloning to pX330
GenomicPCR_1F	GCTATACACCCAGAAAAGAATGAAG	Genomic PCR	Expected size: ~240-bp
GenomicPCR_1R	ATGTAACTGCACACGTGAACATGTG	Genomic PCR	Expected size: ~240-bp
GenomicPCR_2F	TGCTGGACTATTTCAAACATCTCAG	Genomic PCR	Expected size: ~500(#44), ~800(#47), ~600(#50)
GenomicPCR_2R	AATTCGAGGTCTTTCCCTATGATTT	Genomic PCR	Expected size: ~500(#44), ~800(#47), ~600(#50)
GAPDH_F	TGCGACTTCAACAGCAACTC	qPCR
GAPDH_R	CCTGTTGCTGTAGCCGTATTC	qPCR
Bim_F	GGAGACGAGTTCAACGAAACTT	qPCR
Bim_R	AACAGTTGTAAGATAACCATTTGAGG	qPCR
Bub1_F	CCTGAGATGCTCAGTAACAAGC	qPCR
Bub1_R	ACCTTCAGGTTTCCAGACTCC	qPCR
Nr4a1_F	ACAATGCTTCGTGTCAGCAC	qPCR
Nr4a1_R	TGGCGCTTTTCTGTACTGTG	qPCR
Bcl2_F	TCTGAAGATCGATGGTGTGG	qPCR
Bcl2_R	CGGCATGATCTTCTGTCAAG	qPCR
