# Supplementary material for: Identification of a genomic enhancer that enforces proper apoptosis induction in thymic negative selection
Source: Nat Commun. 2019 Jun 13;10:2603. doi: 10.1038/s41467-019-10525-1 (PMC6565714; doi:10.1038/s41467-019-10525-1)
Supplement: Supplementary file 6 — Supplementary Data 2 [file 41467_2019_10525_MOESM6_ESM.xlsx]

## Sheet: elimData_thymus.txt
Supplementary Data 2 RPKM scores from the WT and KO thymus
symbol	definition	WT-1	WT-2	KO-1	KO-2
Arhgap20	Rho GTPase activating protein 20	1.44	1.6	11.56	10.14
Tnfrsf9	tumor necrosis factor receptor superfamily, member 9	4.99	4.58	24.77	17.43
Rgs16	regulator of G-protein signaling 16	0.81	0.67	4.11	3.97
Lad1	ladinin	2.75	2.2	10.22	7.15
Trpm1	transient receptor potential cation channel, subfamily M, member 1	0.39	0.31	2.71	2.4
Gimap7	GTPase, IMAP family member 7	8.86	4.52	22.49	15.46
Gimap3	GTPase, IMAP family member 3	24.75	22.49	62.52	62.97
Prr5l	proline rich 5 like	0.49	0.32	3.63	1.6
Nr4a1	nuclear receptor subfamily 4, group A, member 1	45.84	36.18	109.86	101.9
Tmod1	tropomodulin 1	0.49	0.39	3.35	1.92
Nr4a3	nuclear receptor subfamily 4, group A, member 3	7.23	6.47	18.25	19.03
Lysmd2	LysM, putative peptidoglycan-binding, domain containing 2	3.03	1.79	7.73	7.28
Mid1	midline 1	0.34	0.8	0.41	5.22
Atp5g2	ATP synthase, H+ transporting, mitochondrial F0 complex, subunit C2 (subunit 9)	0	0.21	1.05	2.19
Bcl3	B cell leukemia/lymphoma 3	2.93	3.59	9.74	8.07
Dbn1	drebrin 1	0.46	0.28	2.25	2.1
Kit	kit oncogene	2.32	2.1	7.43	5.02
Cd200	CD200 antigen	2.22	2.56	7.32	5.85
Cxcr5	chemokine (C-X-C motif) receptor 5	1.21	0.71	3.81	2.72
Ms4a1	membrane-spanning 4-domains, subfamily A, member 1	2.3	1.74	6.51	4.59
Myo1e	myosin IE	1.18	0.84	4.03	2.66
H2-DMb2	histocompatibility 2, class II, locus Mb2	2.41	3.1	8.3	5.89
Nr4a2	nuclear receptor subfamily 4, group A, member 2	0.37	0.77	2.46	2.29
Eps8l1	EPS8-like 1	7.16	10.59	26.17	14.21
Oasl1	2'-5' oligoadenylate synthetase-like 1	2.16	2.42	6.79	5.29
Rln3	relaxin 3	0.31	0	2.16	0.73
Pdcd1	programmed cell death 1	6.07	6.76	18.52	10.63
Cd200r1	CD200 receptor 1	1.42	1.13	5.08	2.35
Tigit	T cell immunoreceptor with Ig and ITIM domains	1.97	1.18	6.06	2.58
Gimap4	GTPase, IMAP family member 4	50.54	47.36	106.96	97.11
Slc15a2	solute carrier family 15 (H+/peptide transporter), member 2	10.28	24.27	18.12	55.14
Aim1	absent in melanoma 1	3.97	4.12	10.52	8.08
Fhl2	four and a half LIM domains 2	0.9	0.82	3.29	2.27
Cldn10	claudin 10	0.43	0.89	1.9	2.83
Fcer2a	Fc receptor, IgE, low affinity II, alpha polypeptide	2.41	1.64	6.7	3.55
Siglecg	sialic acid binding Ig-like lectin G	1.08	0.8	3.32	2.51
Cxcl10	chemokine (C-X-C motif) ligand 10	0.57	0.12	0.61	2.75
Ikzf2	IKAROS family zinc finger 2	17.5	16.01	36.9	31.32
Serpina3g	serine (or cysteine) peptidase inhibitor, clade A, member 3G	1.5	0.64	3.42	2.75
Agrp	agouti related protein	0	0.21	1.02	1.34
Ebi3	Epstein-Barr virus induced gene 3	0.53	0.36	2.34	1.36
H2-Ob	histocompatibility 2, O region beta locus	4.68	4.03	9.91	9.08
Gsta4	glutathione S-transferase, alpha 4	1.98	2.09	6.09	3.71
Nab2	Ngfi-A binding protein 2	23.39	19.57	45.4	39.22
Rmrp	RNA component of mitochondrial RNAase P	0	0	1.23	0.61
Cd79a	CD79A antigen (immunoglobulin-associated alpha)	5.96	1.83	10.61	6.17
Gm20257	caspase 8 pseudogene	1.68	1.67	3.66	4.57
Tnnt3	troponin T3, skeletal, fast	2.11	1.65	5.52	3.49
Fscn1	fascin homolog 1, actin bundling protein (Strongylocentrotus purpuratus)	7.19	6.24	16.11	11.3
Oasl2	2'-5' oligoadenylate synthetase-like 2	2.47	2.19	5.7	4.89
Xaf1	XIAP associated factor 1	3.53	2.7	6.48	7.07
Ikzf4	IKAROS family zinc finger 4	2.25	1.36	4.8	3.78
Ccr6	chemokine (C-C motif) receptor 6	1.67	1.17	2.47	4.62
Poll	polymerase (DNA directed), lambda	1.42	1.28	3.67	3.13
Serf1	small EDRK-rich factor 1	3.22	1.69	6.99	3.92
Neurl3	neuralized homolog 3 homolog (Drosophila)	4.23	3.22	8.51	7.11
Art2b	ADP-ribosyltransferase 2b	2.9	2.31	6.32	5.12
Iigp1	interferon inducible GTPase 1	1.77	1.6	4.4	3.59
Cd19	CD19 antigen	4.03	2.65	8.04	6.07
Isg15	ISG15 ubiquitin-like modifier	7.53	5.11	15	10.14
Kynu	kynureninase (L-kynurenine hydrolase)	0.63	0.31	2.01	1.43
Rtp4	receptor transporter protein 4	9.77	5.65	16.61	13.61
Pou2f2	POU domain, class 2, transcription factor 2	0.87	0.71	2.29	2.33
Egr3	early growth response 3	4.92	2.53	9.47	5.91
Zfp827	zinc finger protein 827	1.85	1.96	3.79	4.83
Fcgr2b	Fc receptor, IgG, low affinity IIb	1.22	1.11	2.44	3.45
Apol7c	apolipoprotein L 7c	0.69	0.34	1.34	2.18
Ifit1	interferon-induced protein with tetratricopeptide repeats 1	4.98	4.57	10.03	8.92
Slfn5	schlafen 5	9.76	9.85	20.38	16.8
Clec7a	C-type lectin domain family 7, member a	1.66	2.01	4.52	3.75
Spsb1	splA/ryanodine receptor domain and SOCS box containing 1	6.74	5.4	14.97	8.58
Tmem158	transmembrane protein 158	0.08	0.24	1.58	0.61
Nlrc5	NLR family, CARD domain containing 5	9.47	8.6	15.74	18.44
Chchd10	coiled-coil-helix-coiled-coil-helix domain containing 10	3.83	3.02	9.06	4.88
Igkv3-4	immunoglobulin kappa variable 3-4	177.35	90.15	272.29	210.01
Cd160	CD160 antigen	1.31	0.7	3.38	1.82
Srpk3	serine/arginine-rich protein specific kinase 3	0.32	0.43	1.57	1.36
LOC547349	MHC class I family member	27.43	18.62	48.11	35.85
Prmt2	protein arginine N-methyltransferase 2	2.54	2.23	6.03	4.08
Relb	avian reticuloendotheliosis viral (v-rel) oncogene related B	6.91	5.21	14.37	8.75
Spib	Spi-B transcription factor (Spi-1/PU.1 related)	2.73	2.01	5.18	4.8
Pydc3	pyrin domain containing 3	7.53	6.15	12.54	13.32
Zfp831	zinc finger protein 831	2.29	3	5.47	5.47
Tmie	transmembrane inner ear	7.09	5.42	13.26	10.39
Irf2bpl	interferon regulatory factor 2 binding protein-like	9.21	9.39	19.9	14.45
Tnfrsf1b	tumor necrosis factor receptor superfamily, member 1b	10.35	8.65	18.68	16.34
Igk-V28	immunoglobulin kappa chain variable 28 (V28)	289.73	147.41	446.69	325.44
Igkc	immunoglobulin kappa constant	188.68	96.11	291.6	211.94
Zbp1	Z-DNA binding protein 1	23.32	21.06	39.93	39.71
Igkv4-53	immunoglobulin kappa variable 4-53	234.28	119.48	360.17	263.44
Ccl22	chemokine (C-C motif) ligand 22	7.17	7.84	14.8	13.1
Cish	cytokine inducible SH2-containing protein	2.49	1.12	4.13	3.71
Igkv4-59	immunoglobulin kappa variable 4-59	231.95	118.63	355.65	260.28
Crim1	cysteine rich transmembrane BMP regulator 1 (chordin like)	1.03	0.98	3.09	1.93
Fam71e1	family with sequence similarity 71, member E1	1.11	0.5	2.01	2.3
Igkv8-30	immunoglobulin kappa chain variable 8-30	179.62	91.51	273.97	201.18
Igkv6-23	immunoglobulin kappa variable 6-23	179.9	91.21	273.07	201.89
Tnfrsf25	tumor necrosis factor receptor superfamily, member 25	2.07	1.6	5.57	2.33
Tgtp2	T cell specific GTPase 2	1.83	1.17	3.15	3.58
Bach2	BTB and CNC homology 2	6.29	5.91	11.45	11.19
Rsad2	radical S-adenosyl methionine domain containing 2	1.17	1.55	3.45	2.73
Irf7	interferon regulatory factor 7	15.69	13.36	25.89	25.91
Mospd2	motile sperm domain containing 2	2.43	2.7	4.6	5.75
Ciita	class II transactivator	1.5	1.38	3.26	3.19
Cd74	CD74 antigen (invariant polypeptide of major histocompatibility complex, class II antigen-associated)	164.93	122.69	282.16	217.15
Hist2h4	histone cluster 2, H4	0	0	0.97	0.48
Tagap	T cell activation Rho GTPase activating protein	1.85	1.63	4.13	3.3
H2-Eb1	histocompatibility 2, class II antigen E beta	34.1	23.13	59.54	40.08
Slfn1	schlafen 1	16.13	11.59	26.66	22.28
Tgfbi	transforming growth factor, beta induced	1.83	1.17	3.84	2.72
Nrp2	neuropilin 2	0.27	0.22	1.26	1
Ifi27l2a	interferon, alpha-inducible protein 27 like 2A	36.63	21.7	56.43	44.68
Xdh	xanthine dehydrogenase	1.86	1.81	3.89	3.77
H2-Q9	histocompatibility 2, Q region locus 9	14.06	11.8	25.09	20.05
H2-Q7	histocompatibility 2, Q region locus 7	13.93	11.68	24.85	19.86
Nfkbid	nuclear factor of kappa light polypeptide gene enhancer in B cells inhibitor, delta	18.53	16.93	28.57	32.75
Zcchc12	zinc finger, CCHC domain containing 12	5.79	4.26	9.73	8.63
Ms4a6d	membrane-spanning 4-domains, subfamily A, member 6D	0.45	0.31	1.5	1.16
Ubash3b	ubiquitin associated and SH3 domain containing, B	2.93	2.16	5.08	4.89
Pde2a	phosphodiesterase 2A, cGMP-stimulated	1.46	1.48	2.88	3.46
Rasgef1a	RasGEF domain family, member 1A	0.58	0.53	1.16	2.09
Oas1b	2'-5' oligoadenylate synthetase 1B	4.49	4.14	8.24	7.68
Tmsb10	thymosin, beta 10	5.2	4.55	9.1	8.69
Mfsd4	major facilitator superfamily domain containing 4	0.12	0.05	0.99	0.66
BC055308	cDNA sequence BC055308	0.24	0.05	0.94	0.91
Pou2af1	POU domain, class 2, associating factor 1	4.94	3.18	7.63	7.36
Ank	progressive ankylosis	1.08	0.94	2.45	2.29
Itih5	inter-alpha (globulin) inhibitor H5	2.09	2.24	4.51	4.09
Penk	preproenkephalin	1	0.4	2.18	1.51
Slpi	secretory leukocyte peptidase inhibitor	0.53	0.31	2.35	0.39
Ighv14-2	immunoglobulin heavy variable 14-2	5.04	3.29	8.71	6.53
Scg5	secretogranin V	0	0.11	1.39	0.13
Grtp1	GH regulated TBC protein 1	0	0.32	0.78	1.08
F11r	F11 receptor	0.12	0.05	0.68	0.93
Trib1	tribbles homolog 1 (Drosophila)	4.84	3.28	8.45	6.38
Gbp5	guanylate binding protein 5	2.09	2.42	4.43	4.36
Rps7	ribosomal protein S7	0.98	0.29	2.49	0.92
Tdrd7	tudor domain containing 7	0.67	0.57	2.15	1.21
Shisa5	shisa homolog 5 (Xenopus laevis)	156	119.13	242.2	213.37
Sorl1	sortilin-related receptor, LDLR class A repeats-containing	4.27	4.53	8.27	7.56
Cd53	CD53 antigen	31.74	23.67	48.23	44.45
Trim30a	tripartite motif-containing 30A	16.31	16.68	27.91	27.64
C3	complement component 3	2.56	1.73	5.42	2.91
Klf2	Kruppel-like factor 2 (lung)	19.55	14.62	39.38	17.97
Ifit3	interferon-induced protein with tetratricopeptide repeats 3	1.98	2.08	4.29	3.65
Ephx1	epoxide hydrolase 1, microsomal	19.23	16.98	36.55	24.11
Rgs11	regulator of G-protein signaling 11	1.26	0.71	3.08	1.42
Gimap8	GTPase, IMAP family member 8	36.08	35.74	59.67	59.02
Rasgrp4	RAS guanyl releasing protein 4	6.12	4.65	9.28	9.59
Dcdc2b	doublecortin domain containing 2b	2.01	1.31	3.18	3.5
Cd226	CD226 antigen	7.39	5.42	11.47	10.68
Il12a	interleukin 12a	0.1	0.2	1.5	0.25
Ttc28	tetratricopeptide repeat domain 28	2.07	1.65	4.27	3.05
Lta	lymphotoxin A	4.58	3.1	7.45	6.31
Faim3	Fas apoptotic inhibitory molecule 3	3.4	1.44	5.76	3.34
Eno3	enolase 3, beta muscle	9.18	7.93	15.84	13.03
Paqr7	progestin and adipoQ receptor family member VII	5.13	3.68	8.81	6.64
Evl	Ena-vasodilator stimulated phosphoprotein	32.74	24.8	52.27	41.74
Pydc4	pyrin domain containing 4	1.95	1.66	2.05	4.99
Card6	caspase recruitment domain family, member 6	3.11	2.66	5.84	4.68
Itgb8	integrin beta 8	0.04	0.32	0.66	1.14
Tnfsf11	tumor necrosis factor (ligand) superfamily, member 11	2.62	1.6	4	3.99
Mapk11	mitogen-activated protein kinase 11	10.83	9.28	18.3	15.19
S1pr1	sphingosine-1-phosphate receptor 1	13.66	9.14	21.22	16.55
Beta-s	hemoglobin subunit beta-1-like	6.19	7.85	14.52	9.2
Tgtp1	T cell specific GTPase 1	1.01	0.96	1.95	2.41
Gimap5	GTPase, IMAP family member 5	8.23	6.12	13.62	10.56
Gadd45b	growth arrest and DNA-damage-inducible 45 beta	4.88	3.62	7.33	7.46
Swap70	SWA-70 protein	7.22	8.11	14.06	11.63
Tuba1a	tubulin, alpha 1A	15.64	10.46	22.91	19.96
Isg20	interferon-stimulated protein	8.12	6.37	14.1	10.21
Zfp36l1	zinc finger protein 36, C3H type-like 1	47.12	36.86	68.34	66.79
Slc45a3	solute carrier family 45, member 3	0.31	0.16	1.37	0.56
Gpr65	G-protein coupled receptor 65	10.92	6.35	15.69	12.96
Tes	testis derived transcript	25.45	20.69	41.82	32.58
Hba-a1	hemoglobin alpha, adult chain 1	3.11	1.4	6.34	1.97
Insl3	insulin-like 3	6.74	3.9	6.43	11.55
Il4	interleukin 4	0	0	1.16	0
Yjefn3	YjeF N-terminal domain containing 3	1.61	2.01	5.73	1.14
Ly6a	lymphocyte antigen 6 complex, locus A	8.22	5.72	14.06	9.08
Nfkb2	nuclear factor of kappa light polypeptide gene enhancer in B cells 2, p49/p100	13.53	13.08	22.77	20.32
Zbtb7b	zinc finger and BTB domain containing 7B	9.15	6.69	15.09	11.02
Samsn1	SAM domain, SH3 domain and nuclear localization signals, 1	11.77	12.68	22.36	17.31
Fam102a	family with sequence similarity 102, member A	25.45	18.62	36.94	33.55
Klhl4	kelch-like 4 (Drosophila)	0.77	0.92	1.57	2.23
S100a11	S100 calcium binding protein A11 (calgizzarin)	12.57	8.53	19.08	15.21
Usp18	ubiquitin specific peptidase 18	6.44	3.96	8.92	8.56
Clec2d	C-type lectin domain family 2, member d	26.77	21.16	39.08	37.33
Fam46c	family with sequence similarity 46, member C	2.57	2.82	6.26	3.34
Fcrl1	Fc receptor-like 1	1.86	0.76	1.85	3.4
Lrrc32	leucine rich repeat containing 32	0.45	0.45	1.53	1.02
Ifi47	interferon gamma inducible protein 47	25.58	22.65	40.08	36.68
St6gal1	beta galactoside alpha 2,6 sialyltransferase 1	26.62	22.71	44.37	34.09
Gabrr2	gamma-aminobutyric acid (GABA) C receptor, subunit rho 2	0.6	0.31	1.69	0.87
Scel	sciellin	0.15	0.18	0.78	0.87
Amh	anti-Mullerian hormone	1.04	1.11	2.47	2.03
Cyth3	cytohesin 3	4.39	4.28	6.89	7.82
Bcl2a1b	B cell leukemia/lymphoma 2 related protein A1b	2.06	1.3	3.14	3.25
Dusp5	dual specificity phosphatase 5	19.35	13.92	29.47	23.63
Oas2	2'-5' oligoadenylate synthetase 2	3.4	2.33	4.44	5.63
Sfn	stratifin	4.61	4.09	8.73	5.97
Polr2l	polymerase (RNA) II (DNA directed) polypeptide L	0.47	0.42	1.02	1.49
Fam57a	family with sequence similarity 57, member A	0.33	0.76	1.1	1.72
Sag	retinal S-antigen	1.65	1.5	2.6	3.42
Inpp5f	inositol polyphosphate-5-phosphatase F	3.27	4.02	6.89	5.57
Tnfrsf12a	tumor necrosis factor receptor superfamily, member 12a	1.3	1.33	3.55	1.65
AW011738	expressed sequence AW011738	3.17	2.56	6.13	3.89
Stac3	SH3 and cysteine rich domain 3	1.23	0.63	1.91	2.08
Sytl2	synaptotagmin-like 2	3.01	2.39	4.98	4.5
Haao	3-hydroxyanthranilate 3,4-dioxygenase	1.42	0.35	2.24	1.6
Zfp951	zinc finger protein 951	1.3	1.13	2.84	2.02
Ggct	gamma-glutamyl cyclotransferase	1.51	1.47	4.28	1.43
Mapk12	mitogen-activated protein kinase 12	0.66	0.3	1.08	1.5
Rora	RAR-related orphan receptor alpha	0.86	1.91	3.97	1.4
H2-K1	histocompatibility 2, K1, K region	150.74	116.37	225.85	187.76
Gpr34	G protein-coupled receptor 34	0.5	0.45	1.62	0.93
BC051537	cDNA sequence BC051537	1.04	1.46	1.85	3.09
Slc35d3	solute carrier family 35, member D3	0.17	0.21	0.52	1.15
Pion	pigeon homolog (Drosophila)	0.88	1.11	2.2	1.95
Gm13238	carnitine deficiency-associated gene expressed in ventricle 3 pseudogene	0	0	0.87	0.21
Hist1h4f	histone cluster 1, H4f	0	0	1.08	0
Zfp52	zinc finger protein 52	2.1	1.54	3.25	3.43
Prdm11	PR domain containing 11	1.26	1.37	3.12	2
Smad7	SMAD family member 7	3.56	2.68	5.57	5.1
St3gal5	ST3 beta-galactoside alpha-2,3-sialyltransferase 5	1.03	0.58	2.24	1.31
Ms4a4c	membrane-spanning 4-domains, subfamily A, member 4C	1.46	1.66	3.19	2.68
Kcnip2	Kv channel-interacting protein 2	0.77	0.34	1.26	1.52
Hint3	histidine triad nucleotide binding protein 3	4.09	2.05	6.42	4.09
Hrh3	histamine receptor H3	0.45	0.29	1.27	0.94
Lyl1	lymphoblastomic leukemia 1	0.69	1.43	2.85	1.48
Samd9l	sterile alpha motif domain containing 9-like	20.67	17.46	30.71	28.93
H2-D1	histocompatibility 2, D region locus 1	108.04	83.04	165.61	128.69
B2m	beta-2 microglobulin	622.37	493.72	921.07	792.19
Arid5b	AT rich interactive domain 5B (MRF1-like)	2.29	1.91	3.51	4
Zscan18	zinc finger and SCAN domain containing 18	1.09	0.94	2.17	2.01
Rnf213	ring finger protein 213	15.19	16.08	23.73	25.28
Ntng2	netrin G2	1.61	1.86	4.27	2.11
Comtd1	catechol-O-methyltransferase domain containing 1	1.05	1.15	2.29	2.14
Itgb7	integrin beta 7	26.32	20.19	41.28	30.83
Immp2l	IMP2 inner mitochondrial membrane peptidase-like (S. cerevisiae)	0.27	0.12	1.19	0.46
Bhlhe41	basic helix-loop-helix family, member e41	0.1	0	0.96	0.24
Kbtbd11	kelch repeat and BTB (POZ) domain containing 11	12.57	10.44	19.38	16.73
Eomes	eomesodermin homolog (Xenopus laevis)	0.51	0.3	1.66	0.62
Lix1l	Lix1-like	0.62	0.39	1.23	1.35
Camk2b	calcium/calmodulin-dependent protein kinase II, beta	1.29	2.27	3.3	3.16
Lactb	lactamase, beta	6.16	4.59	11.34	6.06
Pla2g7	phospholipase A2, group VII (platelet-activating factor acetylhydrolase, plasma)	0.82	0.89	1.79	1.85
Agpat2	1-acylglycerol-3-phosphate O-acyltransferase 2 (lysophosphatidic acid acyltransferase, beta)	1.31	1.02	2.46	2.12
Parp14	poly (ADP-ribose) polymerase family, member 14	13.05	12.25	19.87	19.61
Ccl17	chemokine (C-C motif) ligand 17	0.6	0.27	1.32	1.03
Tnfrsf13c	tumor necrosis factor receptor superfamily, member 13c	1.66	0.97	3.24	1.77
Stk39	serine/threonine kinase 39	2.09	1.85	3.81	3.18
Ms4a4b	membrane-spanning 4-domains, subfamily A, member 4B	46.24	34.8	72.17	51.2
Mllt6	myeloid/lymphoid or mixed-lineage leukemia (trithorax homolog, Drosophila); translocated to, 6	27.56	25.29	42.51	38.28
Pax5	paired box gene 5	1.17	0.35	1.98	1.32
Scd1	stearoyl-Coenzyme A desaturase 1	1.99	0.8	2.34	2.87
Stat1	signal transducer and activator of transcription 1	33.33	32.46	52.84	47.17
Rasgrp3	RAS, guanyl releasing protein 3	0.7	0.49	1.25	1.55
Irf9	interferon regulatory factor 9	16.8	12.07	23.02	21.43
Dhx58	DEXH (Asp-Glu-X-His) box polypeptide 58	4.07	3.86	7.55	5.39
Hist1h2bj	histone cluster 1, H2bj	0.39	0.73	1.78	0.91
P2rx7	purinergic receptor P2X, ligand-gated ion channel, 7	1.79	1.46	3.18	2.71
Trim26	tripartite motif-containing 26	13.26	10.66	18.78	18.16
Rcn3	reticulocalbin 3, EF-hand calcium binding domain	1.08	0.39	2.36	0.85
Kcnd1	potassium voltage-gated channel, Shal-related family, member 1	0.15	0.07	0.52	0.81
Mx1	myxovirus (influenza virus) resistance 1	0.9	1.18	2.34	1.78
Ifitm1	interferon induced transmembrane protein 1	0	0	0.8	0.2
Cotl1	coactosin-like 1 (Dictyostelium)	91.79	63.69	139.32	94.82
Mcoln3	mucolipin 3	5.46	7.04	9.84	9.9
Skil	SKI-like	10.9	10.15	17.3	15.22
Dgkh	diacylglycerol kinase, eta	0.67	0.83	1.99	1.25
Nat14	N-acetyltransferase 14	1.17	1.06	2.34	1.99
Cmpk2	cytidine monophosphate (UMP-CMP) kinase 2, mitochondrial	1.34	1.84	3.01	2.74
AK155734	cDNA sequence AK155734	0.74	0.67	1.21	1.88
Orai1	ORAI calcium release-activated calcium modulator 1	8.97	6.67	14.51	9.82
Folr4	folate receptor 4 (delta)	8.95	6.55	13.63	10.46
Cd22	CD22 antigen	1.98	1.29	3.5	2.35
Ankrd55	ankyrin repeat domain 55	0.97	0.96	2.01	1.84
Il1b	interleukin 1 beta	0.35	0.21	1.55	0.26
Bank1	B cell scaffold protein with ankyrin repeats 1	1.31	1.1	2.64	1.92
AY074887	cDNA sequence AY074887	0	0	0.97	0
Pyhin1	pyrin and HIN domain family, member 1	14.59	11.61	21.04	18.82
Gbp2	guanylate binding protein 2	14.85	10.87	21.84	17.29
Il1r2	interleukin 1 receptor, type II	0.46	0	1.53	0.12
Cd40lg	CD40 ligand	8.49	6.88	13.2	10.56
Gm11346	X-linked lymphocyte-regulated 5 pseudogene	2.12	3.99	5.23	4.79
Cnn2	calponin 2	91.01	77.51	138.56	112.15
Irgm1	immunity-related GTPase family M member 1	13.45	12.44	21.3	18.02
Slc16a3	solute carrier family 16 (monocarboxylic acid transporters), member 3	1.35	0.6	2.26	1.59
Spnb1	spectrin beta 1	0.39	0.34	1.05	0.99
St3gal1	ST3 beta-galactoside alpha-2,3-sialyltransferase 1	14.44	13.65	21.46	21.04
Ms4a6c	membrane-spanning 4-domains, subfamily A, member 6C	1.38	1.32	2.17	2.78
H2-L	histocompatibility 2, D region locus L	102.66	80.97	159.01	113.37
Sesn3	sestrin 3	18.58	15.63	23.58	27.94
Hba-a2	hemoglobin alpha, adult chain 2	0.46	0.64	1.53	1.05
Sh3bgrl2	SH3 domain binding glutamic acid-rich protein like 2	0.4	0.2	0.98	0.86
Pard6b	par-6 (partitioning defective 6) homolog beta (C. elegans)	0.69	0.46	1.61	1.04
Nckipsd	NCK interacting protein with SH3 domain	2.26	2.7	4.67	3.6
C1ql3	C1q-like 3	0.34	0.31	1.41	0.5
Cfp	complement factor properdin	6.65	5.64	9.02	10.06
Rims3	regulating synaptic membrane exocytosis 3	0.64	0.88	2.1	1.09
Prrg4	proline rich Gla (G-carboxyglutamic acid) 4 (transmembrane)	2	2.42	4.95	2.5
Fcrl5	Fc receptor-like 5	0.13	0.16	0.39	0.98
Cybb	cytochrome b-245, beta polypeptide	2.73	2.23	4.34	3.9
Map3k14	mitogen-activated protein kinase kinase kinase 14	7.67	8.05	13.67	10.39
Gm6981	glyceraldehyde-3-phosphate dehydrogenase pseudogene	0	0	0.46	0.48
Lyz2	lysozyme 2	29.24	26.08	52.05	30.21
Batf3	basic leucine zipper transcription factor, ATF-like 3	0	0.19	0.47	0.74
Slfn8	schlafen 8	10.98	9.34	17.06	13.65
H2-Q6	histocompatibility 2, Q region locus 6	8.07	4.67	10.16	9.44
Irf5	interferon regulatory factor 5	3.37	3.11	6.32	4.1
Oas3	2'-5' oligoadenylate synthetase 3	3.79	3.28	6.55	4.72
H2-Q8	histocompatibility 2, Q region locus 8	7.83	4.54	9.86	9.16
Ap1s3	adaptor-related protein complex AP-1, sigma 3	1.54	1.14	2.74	2.1
Irak3	interleukin-1 receptor-associated kinase 3	0.31	0.23	0.69	1.02
Icosl	icos ligand	2.53	2.03	3.37	4.21
Trim17	tripartite motif-containing 17	0	0	0.61	0.31
Hip1r	huntingtin interacting protein 1 related	5.08	4.93	9	6.53
Slc23a3	solute carrier family 23 (nucleobase transporters), member 3	0.22	0.13	0.66	0.77
Mdk	midkine	1.21	0.65	1.31	2.32
Hist1h3c	histone cluster 1, H3c	0	0.58	1.41	0.35
Irf1	interferon regulatory factor 1	21.61	16.11	30.6	25.27
Zfp365	zinc finger protein 365	0.77	0.8	1.53	1.67
Cblb	Casitas B-lineage lymphoma b	10.55	10.51	16.48	15.07
Il6st	interleukin 6 signal transducer	50.16	54.46	75.62	77.37
Jak3	Janus kinase 3	18.97	15.07	26.85	23.54
Fam134b	family with sequence similarity 134, member B	6.49	6.17	9.96	9.33
Pld2	phospholipase D2	0.54	0.6	1.53	1.03
Ncf1	neutrophil cytosolic factor 1	4.13	2.69	5.43	5.37
Gm5244	ribosomal protein, large, P1 pseudogene	0	0.18	0.45	0.71
Uchl1	ubiquitin carboxy-terminal hydrolase L1	0.4	0.74	2.09	0.46
Lfng	LFNG O-fucosylpeptide 3-beta-N-acetylglucosaminyltransferase	14.92	12.32	23.48	16.87
Pim2	proviral integration site 2	5.82	4.99	8.42	8.12
Slc2a8	solute carrier family 2, (facilitated glucose transporter), member 8	1.44	1.17	2.97	1.7
Tnfsf8	tumor necrosis factor (ligand) superfamily, member 8	0.99	0.83	2	1.52
Tgif2	TGFB-induced factor homeobox 2	2.27	2.16	4.55	2.74
H2-Ab1	histocompatibility 2, class II antigen A, beta 1	58.07	53.2	92.81	68.8
Filip1l	filamin A interacting protein 1-like	4.93	4.65	7.56	7.14
Trim30d	tripartite motif-containing 30D	1.51	1.83	2.19	3.51
Gpr18	G protein-coupled receptor 18	5.68	4.7	9.18	6.67
Ube2cbp	ubiquitin-conjugating enzyme E2C binding protein	1.03	1.25	2.81	1.36
Relt	RELT tumor necrosis factor receptor	5.11	4.38	8.42	6.14
Tlr7	toll-like receptor 7	2.36	1.95	3.48	3.61
Dennd2d	DENN/MADD domain containing 2D	11.41	10.51	16.83	15.61
Zhx2	zinc fingers and homeoboxes 2	7.79	6.82	11.63	10.27
Fcrla	Fc receptor-like A	2.19	1.72	3.93	2.57
H2-T24	histocompatibility 2, T region locus 24	11.11	11.38	18.59	14.63
Tgfb1i1	transforming growth factor beta 1 induced transcript 1	2.04	1.94	2.95	3.65
Slc46a1	solute carrier family 46, member 1	0.07	0	0.52	0.45
Rnase6	ribonuclease, RNase A family, 6	2.21	0.93	2.88	2.49
Cyth4	cytohesin 4	17.43	12.6	23.65	20.26
Camk2n2	calcium/calmodulin-dependent protein kinase II inhibitor 2	0.49	0.21	1.6	0.27
Rpl38	ribosomal protein L38	0.84	1.16	2.79	0.94
Gm5124	nucleolar and coiled-body phosphoprotein 1 pseudogene	0.15	0.28	0.86	0.62
Parp3	poly (ADP-ribose) polymerase family, member 3	16.43	13.96	23.11	21.27
Pglyrp1	peptidoglycan recognition protein 1	3.48	2.3	7.06	2.08
Lgals3bp	lectin, galactoside-binding, soluble, 3 binding protein	37.66	29.47	53.92	43.04
Rarg	retinoic acid receptor, gamma	1.62	1.92	2.99	2.94
Ltb	lymphotoxin B	120.46	95.86	164.56	145.68
Nubpl	nucleotide binding protein-like	0.25	0.47	0.86	1.03
Gramd1b	GRAM domain containing 1B	7.99	7.85	12.09	11.41
Cmtm3	CKLF-like MARVEL transmembrane domain containing 3	5	3.46	7.44	5.51
Rac3	RAS-related C3 botulinum substrate 3	0.43	0.65	1.58	0.82
Gm4759	GTPase, very large interferon inducible 1 pseudogene	3.18	4.04	5	6.17
Tsacc	TSSK6 activating co-chaperone	1.97	1.78	2.14	4.07
Slc9a7	solute carrier family 9 (sodium/hydrogen exchanger), member 7	1.15	1.27	2.22	2.09
Il10rb	interleukin 10 receptor, beta	7.28	6.12	11.89	8.09
Cacng4	calcium channel, voltage-dependent, gamma subunit 4	2.24	1.15	2.43	3.26
L3mbtl3	l(3)mbt-like 3 (Drosophila)	13.47	12.54	19.75	18.2
Itfg3	integrin alpha FG-GAP repeat containing 3	1.77	1.3	3.24	1.99
Cstad	CSA-conditional, T cell activation-dependent protein	0.37	0.52	1.26	0.86
Gpr97	G protein-coupled receptor 97	3.31	2.76	5.77	3.73
Ctsh	cathepsin H	5.56	3.71	8.68	5.38
Ssh1	slingshot homolog 1 (Drosophila)	2.64	2.39	4.98	3.03
Lgals3	lectin, galactose binding, soluble 3	6.08	4.9	10.27	6.21
Nudt22	nudix (nucleoside diphosphate linked moiety X)-type motif 22	4.43	4.16	7.9	5.17
Rrad	Ras-related associated with diabetes	6.74	7.28	13.31	7.47
Actn2	actinin alpha 2	0.63	0.43	0.92	1.43
Egr1	early growth response 1	34.73	27.85	49.25	40.54
Maml2	mastermind like 2 (Drosophila)	5.44	4.6	7.89	7.2
Zfp821	zinc finger protein 821	7.6	6.71	12.05	9.08
Pea15a	phosphoprotein enriched in astrocytes 15A	5.82	4.75	9.85	5.97
Lrrc8d	leucine rich repeat containing 8D	5.02	4.2	8.51	5.39
Fam183b	family with sequence similarity 183, member B	0.26	0.24	0.6	0.94
Lpcat1	lysophosphatidylcholine acyltransferase 1	5.72	6.52	7.49	10.67
Stk17b	serine/threonine kinase 17b (apoptosis-inducing)	57.41	47.09	79.83	68.64
Msc	musculin	0.18	0	0.99	0.09
Dnase1l2	deoxyribonuclease 1-like 2	3.07	1.73	4.72	2.88
Slc15a3	solute carrier family 15, member 3	0.74	1.1	1.75	1.67
BE692007	expressed sequence BE692007	0.51	0.41	0.79	1.33
Apol7e	apolipoprotein L 7e	4.97	4.57	5.71	8.57
Cyp4f18	cytochrome P450, family 4, subfamily f, polypeptide 18	0.74	0.33	1.61	0.72
Tyrobp	TYRO protein tyrosine kinase binding protein	6.43	6.07	11.53	6.92
Samhd1	SAM domain and HD domain, 1	18.46	18.4	26.92	25.85
Chd7	chromodomain helicase DNA binding protein 7	2.36	2.02	3.16	3.83
Eno1	enolase 1, alpha non-neuron	11.86	9.13	17.22	13.15
Ptp4a1	protein tyrosine phosphatase 4a1	0.99	0.86	1.74	1.68
Id1	inhibitor of DNA binding 1	1.38	0.47	1.87	1.55
Zswim3	zinc finger, SWIM domain containing 3	2.65	2.83	3.83	4.7
BC106179	cDNA sequence BC106179	0.63	1.55	2.23	1.65
Hpse	heparanase	0.66	0.32	1.45	0.74
H2-Aa	histocompatibility 2, class II antigen A, alpha	53.38	38.27	73.98	55.58
Ccl12	chemokine (C-C motif) ligand 12	0.57	0	0.63	0.98
Zfp825	zinc finger protein 825	1.14	0.72	1.23	2.19
Ehd3	EH-domain containing 3	12.26	14.87	19.74	19.16
Cd180	CD180 antigen	1.56	1.54	3.1	2.06
Tmc4	transmembrane channel-like gene family 4	1.95	2.57	3.51	3.64
Ms4a6b	membrane-spanning 4-domains, subfamily A, member 6B	28.28	26.72	41.38	36.59
BC038331	cDNA sequence BC038331	1.24	1.13	1.79	2.34
Mmp14	matrix metallopeptidase 14 (membrane-inserted)	3.04	3.03	5.82	3.5
Cd2	CD2 antigen	115.58	102.8	178.55	128.37
Dos	downstream of Stk11	3.59	3.83	6.5	4.7
Akna	AT-hook transcription factor	40.94	39.28	58.22	54.95
Cdk5rap1	CDK5 regulatory subunit associated protein 1	5.87	12.02	17.62	8.23
Lyz1	lysozyme 1	0	0.9	1.08	0.98
Afp	alpha fetoprotein	0.91	1.09	1.64	1.96
Rcn1	reticulocalbin 1	5.07	3.51	7.52	5.29
Scml4	sex comb on midleg-like 4 (Drosophila)	10.92	12.25	16.16	17.07
P2ry6	pyrimidinergic receptor P2Y, G-protein coupled, 6	0.24	0.22	0.89	0.55
Ifngr2	interferon gamma receptor 2	22.67	22.75	37.21	27.06
Ctrl	chymotrypsin-like	0.34	0.48	1.15	0.79
Zfp658	zinc finger protein 658	1.4	1.27	2.84	1.68
Igll1	immunoglobulin lambda-like polypeptide 1	0	0	0.39	0.4
BB165335	expressed sequence BB165335	0.22	0.19	0.48	0.88
H2-DMb1	histocompatibility 2, class II, locus Mb1	3.2	2.11	3.48	4.71
Gdf11	growth differentiation factor 11	3.23	3.4	5.31	4.72
Chst1	carbohydrate (keratan sulfate Gal-6) sulfotransferase 1	0.11	0.1	0.89	0.19
Arl10	ADP-ribosylation factor-like 10	3.77	2.59	5.24	4.41
Zbtb4	zinc finger and BTB domain containing 4	5.91	5.24	9	7.32
Lrrk2	leucine-rich repeat kinase 2	0.63	0.5	1	1.36
Tcn2	transcobalamin 2	5.79	5.78	8.54	8.36
Arhgap29	Rho GTPase activating protein 29	0.84	0.7	1.88	1.05
Fam165b	family with sequence similarity 165, member B	26.62	20.66	31.62	34.96
Ptgfrn	prostaglandin F2 receptor negative regulator	2.65	2.1	4.33	3.05
Adap1	ArfGAP with dual PH domains 1	1.12	0.71	2.43	0.89
Slc39a2	solute carrier family 39 (zinc transporter), member 2	0.13	0.11	0.73	0.38
Btla	B and T lymphocyte associated	8.57	6.61	10.41	11.41
Eme2	essential meiotic endonuclease 1 homolog 2 (S. pombe)	5.41	6.98	5.87	12.08
Rnase12	ribonuclease, RNase A family, 12 (non-active)	0	0	0.77	0
Mpv17l2	MPV17 mitochondrial membrane protein-like 2	8.29	9.01	12.59	12.13
Tank	TRAF family member-associated Nf-kappa B activator	22.01	19.07	31.1	26.54
Cd83	CD83 antigen	1.99	2.34	3.36	3.4
Hvcn1	hydrogen voltage-gated channel 1	9.7	8.73	14.72	11.55
Tmem106a	transmembrane protein 106A	0.89	0.74	1.79	1.23
Slc2a6	solute carrier family 2 (facilitated glucose transporter), member 6	0.22	0.4	1.12	0.5
Rdh5	retinol dehydrogenase 5	0.62	1.13	1.63	1.55
Tmem181b-ps	transmembrane protein 181B, pseudogene	3.06	3.21	4.25	5.17
Ube2l6	ubiquitin-conjugating enzyme E2L 6	1.25	0.82	2.47	1.15
Adam19	a disintegrin and metallopeptidase domain 19 (meltrin beta)	3.12	2.09	4.41	3.54
Adam6b	a disintegrin and metallopeptidase domain 6B	0	0	0.29	0.47
Tac2	tachykinin 2	0	0	0.76	0
Eno2	enolase 2, gamma neuronal	0.72	0.65	1.43	1.22
Zfp287	zinc finger protein 287	1.16	1.37	2.05	2.2
Arid5a	AT rich interactive domain 5A (MRF1-like)	6.78	5.74	10.68	7.35
Prf1	perforin 1 (pore forming protein)	2.31	2.65	5.18	2.42
Ell2	elongation factor RNA polymerase II 2	0.52	0.62	1.31	1.02
Faah	fatty acid amide hydrolase	15.53	17.15	23.97	21.83
Ext1	exostoses (multiple) 1	5.67	4.97	8.83	6.59
Anxa3	annexin A3	0.98	0.62	1.07	1.89
Gng2	guanine nucleotide binding protein (G protein), gamma 2	5.42	4.95	7.63	7.41
Hsh2d	hematopoietic SH2 domain containing	2.71	3.74	6.44	3.2
Tmem205	transmembrane protein 205	0.48	0.28	0.7	1.1
Mex3a	mex3 homolog A (C. elegans)	12.79	13.17	19.11	17.36
Sumo1	SMT3 suppressor of mif two 3 homolog 1 (yeast)	6.51	5.78	10.18	7.48
Rab11fip1	RAB11 family interacting protein 1 (class I)	4.43	3.74	5.95	6.04
Spin2	spindlin family, member 2	0.96	0.32	1.57	0.94
Timm8a2	translocase of inner mitochondrial membrane 8 homolog a2 (yeast)	0.16	0	0	0.97
Vav3	vav 3 oncogene	2.3	2.25	3.71	3.29
Ctss	cathepsin S	28.71	22.31	41.78	29.03
Fcgr3	Fc receptor, IgG, low affinity III	0.7	1.48	1.77	1.97
Blnk	B cell linker	2.49	1.57	3.44	2.88
Lmna	lamin A	1.42	1.25	2.27	2.14
Fibcd1	fibrinogen C domain containing 1	0.09	0.14	0.5	0.56
Birc3	baculoviral IAP repeat-containing 3	14.38	13.89	18.96	20.56
Parp9	poly (ADP-ribose) polymerase family, member 9	14.32	11.92	19.39	17.32
Cfb	complement factor B	0.69	0.52	1.24	1.16
Tbx6	T-box 6	4.99	4.93	6.01	8.32
Elmo3	engulfment and cell motility 3	3.41	2.81	4.94	4.31
Rybp	RING1 and YY1 binding protein	3.54	3.31	5.18	4.93
Gbp10	guanylate-binding protein 10	0.26	0.24	0.77	0.65
Adam8	a disintegrin and metallopeptidase domain 8	1.09	1.75	2.04	2.58
Sgpl1	sphingosine phosphate lyase 1	9.45	8.63	13.84	11.59
BC006779	cDNA sequence BC006779	28.46	27.4	39.83	37.19
Slc27a3	solute carrier family 27 (fatty acid transporter), member 3	0.76	0.69	0.75	1.96
Hipk2	homeodomain interacting protein kinase 2	1.62	2.27	2.98	3.06
Pdf	peptide deformylase (mitochondrial)	7.53	8.78	12.31	10.68
Tssk6	testis-specific serine kinase 6	0.23	0.1	1.05	0.13
Tax1bp3	Tax1 (human T cell leukemia virus type I) binding protein 3	0.44	0	0.96	0.37
Napb	N-ethylmaleimide sensitive fusion protein attachment protein beta	0.68	0.34	1.21	0.91
Ccr7	chemokine (C-C motif) receptor 7	26.24	17.95	34.64	26.37
Ano10	anoctamin 10	6.22	6.12	9.52	8.03
Runx3	runt related transcription factor 3	8.39	6.05	10.33	10.08
Bhlhe40	basic helix-loop-helix family, member e40	1.83	1.65	3.53	1.94
Raph1	Ras association (RalGDS/AF-6) and pleckstrin homology domains 1	1.23	1.14	2.14	1.81
Zfp467	zinc finger protein 467	2.42	1.97	3.06	3.63
Csn2	casein beta	0.27	0.12	0.3	0.95
Nanos1	nanos homolog 1 (Drosophila)	1.25	0.84	1.57	1.99
F2r	coagulation factor II (thrombin) receptor	5.14	3.52	7.19	5.3
Fam101b	family with sequence similarity 101, member B	2.21	2.36	4.5	2.43
Tmem198	transmembrane protein 198	0.28	0.06	0.94	0.24
Rnh1	ribonuclease/angiogenin inhibitor 1	4.95	5.2	9.38	5.13
St8sia6	ST8 alpha-N-acetyl-neuraminide alpha-2,8-sialyltransferase 6	1.4	1.45	2.39	2.2
Efnb3	ephrin B3	1.18	0.89	1.81	1.72
Klra17	killer cell lectin-like receptor, subfamily A, member 17	0.12	0	0.28	0.6
Dok3	docking protein 3	2.25	2.03	4	2.53
Cxcl16	chemokine (C-X-C motif) ligand 16	1.8	1.87	3.08	2.62
Slc46a3	solute carrier family 46, member 3	1.04	1.18	2.12	1.61
Zfp141	zinc finger protein 141	1.07	1.77	1.55	3.02
Grm6	glutamate receptor, metabotropic 6	0.21	0.42	0.63	0.94
Ccdc102a	coiled-coil domain containing 102A	1.23	1.18	2.98	1
Xlr4c	X-linked lymphocyte-regulated 4C	0.38	0.46	0.84	1.01
Fabp1	fatty acid binding protein 1, liver	0	0	0	0.71
Rprl2	ribonuclease P RNA-like 2	0	0	0	0.71
Gpr83	G protein-coupled receptor 83	1.33	1.52	2.28	2.29
Il34	interleukin 34	1.63	1.56	2.61	2.42
Mdfic	MyoD family inhibitor domain containing	2.12	2.34	4	2.75
B9d1	B9 protein domain 1	1.4	0.72	0.86	2.72
Atp6v0a1	ATPase, H+ transporting, lysosomal V0 subunit A1	0.58	0.78	1.45	1.1
Foxo1	forkhead box O1	18.98	15.1	25.64	21.21
Nrgn	neurogranin	3.42	2.21	5.58	2.75
Slc2a4rg-ps	Slc2a4 regulator, pseudogene	11.57	9.23	13.93	14.93
Mycbp2	MYC binding protein 2	21.21	21.53	28.49	30.03
Gpr155	G protein-coupled receptor 155	0.99	0.84	1.96	1.22
Icam1	intercellular adhesion molecule 1	8.8	8.31	12.59	11.24
H2-Q5	histocompatibility 2, Q region locus 5	2.27	0.48	2.61	1.81
Xylt2	xylosyltransferase II	18.84	14.8	24.6	21.57
Cr2	complement receptor 2	0.96	0.2	1.38	0.89
Stx11	syntaxin 11	1.65	1.91	3.58	1.93
Tapbp	TAP binding protein	59.72	54.67	82.28	72.93
Uprt	uracil phosphoribosyltransferase (FUR1) homolog (S. cerevisiae)	4.27	4.38	7.41	4.97
Rhof	ras homolog gene family, member f	14.79	13.93	21.66	17.81
Rel	reticuloendotheliosis oncogene	6.86	5.44	7.85	9.45
Rars2	arginyl-tRNA synthetase 2, mitochondrial	8.66	11.3	14.54	13.09
Fbxl15	F-box and leucine-rich repeat protein 15	1.4	0.84	2.54	1.18
BC043934	cDNA sequence BC043934	4.07	3.5	6.18	4.73
Ppfibp1	PTPRF interacting protein, binding protein 1 (liprin beta 1)	1.52	1.38	2.6	2.01
Zbtb20	zinc finger and BTB domain containing 20	2.27	3.01	3.28	4.54
Gpr174	G protein-coupled receptor 174	5.91	6.37	9.58	7.68
Syt11	synaptotagmin XI	0.97	0.91	2.1	1.13
Cd5	CD5 antigen	126.97	107.51	170.7	146.01
Efna2	ephrin A2	0.07	0.26	0.64	0.5
AV039307	expressed sequence AV039307	0.59	0.75	0.77	1.73
Fosl2	fos-like antigen 2	0.83	0.83	1.17	1.76
BC094916	cDNA sequence BC094916	0.61	0.88	1.05	1.65
Mreg	melanoregulin	1.33	0.97	1.79	2
AW046200	expressed sequence AW046200	0.1	0.76	1.14	0.71
Socs5	suppressor of cytokine signaling 5	2.23	1.5	3.28	2.43
BC024978	cDNA sequence BC024978	3.35	3.6	6.68	3.36
Mxra8	matrix-remodelling associated 8	0	0	0.3	0.39
Tmem62	transmembrane protein 62	2.7	3.3	3.35	5.41
Ifi44	interferon-induced protein 44	0.37	0.59	0.58	1.4
Tesc	tescalcin	9.41	5.78	12.03	9.08
Slc5a3	solute carrier family 5 (inositol transporters), member 3	1.87	1.97	2.83	3.02
Klra21	killer cell lectin-like receptor subfamily A, member 21	0.27	0	0.59	0.46
Ifi204	interferon activated gene 204	0.75	0.37	1.34	0.85
Gpr68	G protein-coupled receptor 68	1.53	0.94	2.94	1.06
BC023969	cDNA sequence BC023969	0	0.28	0.34	0.72
Pacsin1	protein kinase C and casein kinase substrate in neurons 1	8.61	7.6	12.48	9.95
Sdc3	syndecan 3	3.79	3.23	5.87	4.23
Fam65b	family with sequence similarity 65, member B	16.7	15.31	22.75	20.87
Camk1g	calcium/calmodulin-dependent protein kinase I gamma	0.77	1.81	1.96	2.18
Zfp366	zinc finger protein 366	0.39	0.46	0.99	0.83
Cd72	CD72 antigen	4.53	2.76	5.71	4.74
Mov10	Moloney leukemia virus 10	7.14	6.12	9.66	8.79
Ppp1r3f	protein phosphatase 1, regulatory (inhibitor) subunit 3F	0.76	0.77	1.34	1.39
Rin3	Ras and Rab interactor 3	13.29	13.72	19.82	17.05
Hap1	huntingtin-associated protein 1	0.72	0.46	0.92	1.34
Napsa	napsin A aspartic peptidase	3.31	2.71	4.88	3.86
Irgm2	immunity-related GTPase family M member 2	7.44	6.33	10.37	8.73
Pilra	paired immunoglobin-like type 2 receptor alpha	0.18	0.1	0.92	0.13
Slc25a45	solute carrier family 25, member 45	11.93	12.53	17.63	15.76
Plxnb1	plexin B1	1.86	2.05	2.75	3.15
Il27ra	interleukin 27 receptor, alpha	31.91	26.03	43.72	34.37
Nfkb1	nuclear factor of kappa light polypeptide gene enhancer in B cells 1, p105	36.65	33.58	53.36	41.12
Gdap10	ganglioside-induced differentiation-associated-protein 10	0.5	0.3	0.85	0.89
Als2cl	ALS2 C-terminal like	50.62	43.01	65.04	60.69
Clec4a1	C-type lectin domain family 4, member a1	0.8	0.45	1.32	1.02
Dtx3l	deltex 3-like (Drosophila)	26.77	26.63	37.1	34.88
Zglp1	zinc finger, GATA-like protein 1	0.14	0.13	0.33	0.7
Vps37b	vacuolar protein sorting 37B (yeast)	34.58	30.12	46.81	40.2
Plekha1	pleckstrin homology domain containing, family A (phosphoinositide binding specific) member 1	5.87	4.75	8.28	6.55
Serpinb9	serine (or cysteine) peptidase inhibitor, clade B, member 9	2.61	3.25	6.07	2.41
Kdm6b	KDM1 lysine (K)-specific demethylase 6B	48.87	47.91	65.01	64.64
Qprt	quinolinate phosphoribosyltransferase	2.11	1.19	3.73	1.33
Itm2a	integral membrane protein 2A	82.96	78.57	119.26	96.54
Klra8	killer cell lectin-like receptor, subfamily A, member 8	0.26	0	0.57	0.44
Rab42	RAB42, member RAS oncogene family	0.2	0	0.46	0.47
Tulp4	tubby like protein 4	2.24	2.24	3.45	3.18
Irf8	interferon regulatory factor 8	8.86	7.71	14.47	8.26
Nhedc2	Na+/H+ exchanger domain containing 2	0.35	0.31	0.91	0.63
Ifih1	interferon induced with helicase C domain 1	2.84	2.78	4.04	4.1
Malt1	mucosa associated lymphoid tissue lymphoma translocation gene 1	10.7	10.06	15.03	13.25
Il9r	interleukin 9 receptor	2.67	1.76	3.78	2.77
Arhgap22	Rho GTPase activating protein 22	0.24	0.16	0.65	0.54
Gypa	glycophorin A	0	0.07	0.56	0.19
Adar	adenosine deaminase, RNA-specific	22.26	22.47	29.49	30.55
Gbp3	guanylate binding protein 3	3.06	2.28	4.03	3.71
Tnnt2	troponin T2, cardiac	0.11	0.34	0.54	0.71
Celf5	CUGBP, Elav-like family member 5	0.5	0.32	0.93	0.81
Gm1821	ubiquitin pseudogene	1.12	1	1.94	1.52
Snhg9	small nucleolar RNA host gene (non-protein coding) 9	1.69	0	0	2.89
Leng9	leukocyte receptor cluster (LRC) member 9	3.09	2.03	4.06	3.37
Rdh12	retinol dehydrogenase 12	2.07	1.79	2.25	3.51
Arhgef12	Rho guanine nucleotide exchange factor (GEF) 12	0.51	0.42	1.31	0.57
Gnaq	guanine nucleotide binding protein, alpha q polypeptide	1.26	1.65	2.13	2.37
Ankrd33b	ankyrin repeat domain 33B	0.05	0.21	0.71	0.28
Gm5523	glyceraldehyde-3-phosphate dehydrogenase pseudogene	0.12	0.11	0.82	0.13
43532	membrane-associated ring finger (C3HC4) 8	0.38	0.44	0.91	0.82
Tlr9	toll-like receptor 9	1.36	0.7	1.58	1.79
Hs3st3b1	heparan sulfate (glucosamine) 3-O-sulfotransferase 3B1	1.13	1.12	2.11	1.51
Noxo1	NADPH oxidase organizer 1	0.42	0.31	1.22	0.39
Ddit4	DNA-damage-inducible transcript 4	44.13	34.17	60	44.16
Fbxl22	F-box and leucine-rich repeat protein 22	1.89	0.83	1.48	2.76
Aicda	activation-induced cytidine deaminase	0	0.05	0.42	0.29
Chst3	carbohydrate (chondroitin 6/keratan) sulfotransferase 3	0.85	0.32	1.23	0.96
Mapkapk2	MAP kinase-activated protein kinase 2	17.91	17.39	24.78	22.52
Abcc1	ATP-binding cassette, sub-family C (CFTR/MRP), member 1	2.96	2.75	4.05	4.14
Utrn	utrophin	18.92	19.7	26.52	25.16
Hsdl2	hydroxysteroid dehydrogenase like 2	24.36	22.88	33.91	29.12
Rasa3	RAS p21 protein activator 3	26.6	25.9	35.82	34.14
Srf	serum response factor	19.56	19.5	26.71	25.5
Rcbtb1	regulator of chromosome condensation (RCC1) and BTB (POZ) domain containing protein 1	7.35	7.57	9.68	10.65
C1qa	complement component 1, q subcomponent, alpha polypeptide	11.27	9.28	15.57	12.19
Ifi203	interferon activated gene 203	13.72	12.31	16.96	18.03
Gadd45g	growth arrest and DNA-damage-inducible 45 gamma	2.19	1.45	4.45	0.99
Sacs	sacsin	2.56	3.13	4.52	3.62
Slc35e3	solute carrier family 35, member E3	1.22	1.15	1.97	1.79
Anpep	alanyl (membrane) aminopeptidase	0.64	0.54	1.1	1.09
Fam89a	family with sequence similarity 89, member A	0.11	0	0.25	0.53
Gm4371	eukaryotic translation initiation factor 3, subunit I pseudogene	0	0.08	0.42	0.32
Tspyl2	TSPY-like 2	8.73	8.12	13.46	9.37
Lztfl1	leucine zipper transcription factor-like 1	10.52	9.27	13.56	13.14
B4galt5	UDP-Gal:betaGlcNAc beta 1,4-galactosyltransferase, polypeptide 5	2.71	2.93	4.08	3.98
Slit3	slit homolog 3 (Drosophila)	0.72	0.57	1.37	0.96
Hpn	hepsin	0.16	0.15	0.56	0.48
Slc12a9	solute carrier family 12 (potassium/chloride transporters), member 9	6.5	4.54	7.67	7.48
Ubd	ubiquitin D	2.52	1.83	2.93	3.42
Nat6	N-acetyltransferase 6	10.31	9.77	14.62	12.41
Fyn	Fyn proto-oncogene	53.52	48.28	74.28	60.18
Trim34a	tripartite motif-containing 34A	4.48	6.28	7.72	7.05
Bend5	BEN domain containing 5	5.29	6.68	8.84	7.52
Rab4a	RAB4A, member RAS oncogene family	4.6	3.96	6.57	5.3
Atg16l2	autophagy related 16-like 2 (S. cerevisiae)	13.04	11.54	17	15.91
Esco1	establishment of cohesion 1 homolog 1 (S. cerevisiae)	10.05	11.25	14.84	13.75
Ncf4	neutrophil cytosolic factor 4	3.92	2.56	4.72	4.41
Sigirr	single immunoglobulin and toll-interleukin 1 receptor (TIR) domain	17.68	16.01	26.09	18.73
Cd69	CD69 antigen	29.06	26.14	40.54	32.49
Add3	adducin 3 (gamma)	19.61	19.57	29.17	22.83
Pomc	pro-opiomelanocortin-alpha	0.3	0.27	0.67	0.7
Thap2	THAP domain containing, apoptosis associated protein 2	8.51	8.29	11.4	11.25
Abhd4	abhydrolase domain containing 4	1.09	1.87	2.37	2.13
Rpl23a	ribosomal protein L23A	0	0	0	0.62
Oas1c	2'-5' oligoadenylate synthetase 1C	2.56	2.38	4.05	3.04
Fbxo4	F-box protein 4	0.73	0.95	1.79	1.03
Glipr1	GLI pathogenesis-related 1 (glioma)	32.4	24.3	42.94	31.85
Rab37	RAB37, member of RAS oncogene family	12.31	11.87	17.28	14.94
Hectd2	HECT domain containing 2	2.76	3.19	4.69	3.7
Ccnd1	cyclin D1	1.37	0.9	1.99	1.59
Suox	sulfite oxidase	9.65	7.27	11.56	11.16
Tnik	TRAF2 and NCK interacting kinase	11.19	13.48	17.01	15.83
Fam124b	family with sequence similarity 124, member B	0.22	0	0.59	0.31
Tgif1	TGFB-induced factor homeobox 1	9.6	8.42	10.67	13.47
Jhdm1d	jumonji C domain-containing histone demethylase 1 homolog D (S. cerevisiae)	8.53	9.66	12.09	12.27
Zc3h12d	zinc finger CCCH type containing 12D	4.06	2.52	4.45	4.75
Slc22a17	solute carrier family 22 (organic cation transporter), member 17	1.79	1.81	3.14	2.17
Apoo	apolipoprotein O	0.37	0.22	0.26	1.12
Dppa3	developmental pluripotency-associated 3	0	0	0.41	0.2
Batf2	basic leucine zipper transcription factor, ATF-like 2	0	0	0.49	0.12
Art2a-ps	ADP-ribosyltransferase 2a, pseudogene	0	0	0	0.61
Mia1	melanoma inhibitory activity 1	0	0	0	0.61
Il4i1	interleukin 4 induced 1	3.24	2.8	5.53	2.96
Mthfs	5, 10-methenyltetrahydrofolate synthetase	0.4	0	0.44	0.69
Inppl1	inositol polyphosphate phosphatase-like 1	0.43	0.5	0.74	1.08
Serpinb6b	serine (or cysteine) peptidase inhibitor, clade B, member 6b	6.73	5.86	8.87	8.15
Gt(ROSA)26Sor	gene trap ROSA 26, Philippe Soriano	3.16	2.32	3.64	4.11
H2-M2	histocompatibility 2, M region locus 2	1.76	1.02	2.02	2.21
Tle1	transducin-like enhancer of split 1, homolog of Drosophila E(spl)	1.34	1.31	2.43	1.63
43533	membrane-associated ring finger (C3HC4) 9	1.42	1.14	1.89	2.05
Morn1	MORN repeat containing 1	0.47	0.34	1.24	0.42
Ceacam16	carcinoembryonic antigen-related cell adhesion molecule 16	0.48	0.43	1.04	0.75
Tcf7l1	transcription factor 7 like 1 (T cell specific, HMG box)	0.79	0.92	1.23	1.6
Tnfrsf4	tumor necrosis factor receptor superfamily, member 4	8.37	7.33	11.01	10.03
Clybl	citrate lyase beta like	1.4	1.38	1.93	2.29
Spock2	sparc/osteonectin, cwcv and kazal-like domains proteoglycan 2	0.2	0.29	0.52	0.72
Ecm1	extracellular matrix protein 1	6.09	4.83	8.14	6.66
Nt5e	5' nucleotidase, ecto	1.63	1	2.68	1.34
Ankrd37	ankyrin repeat domain 37	3.84	4.92	6.08	5.91
Ppef2	protein phosphatase, EF hand calcium-binding domain 2	0	0	0.45	0.15
Nod1	nucleotide-binding oligomerization domain containing 1	2.79	1.78	3.03	3.51
Dyrk4	dual-specificity tyrosine-(Y)-phosphorylation regulated kinase 4	0.3	0.27	0.66	0.68
Phactr2	phosphatase and actin regulator 2	1.24	1.17	2.19	1.54
Irf4	interferon regulatory factor 4	3.21	2.82	4.47	3.96
Cyp2s1	cytochrome P450, family 2, subfamily s, polypeptide 1	0.24	0.27	0.25	1.01
Galnt6	UDP-N-acetyl-alpha-D-galactosamine:polypeptide N-acetylgalactosaminyltransferase 6	23.57	18.51	30.63	24.62
Zfp459	zinc finger protein 459	0.61	0.17	0.92	0.69
Tgfb1	transforming growth factor, beta 1	62.23	54.51	79.65	72.51
Mef2c	myocyte enhancer factor 2C	0.91	0.61	1.46	1.11
Ddx58	DEAD (Asp-Glu-Ala-Asp) box polypeptide 58	16.74	14.29	19.4	21.47
Siah2	seven in absentia 2	4.9	3.46	6.21	5.23
Hacl1	2-hydroxyacyl-CoA lyase 1	4.41	5.64	6.82	6.81
Nfu1	NFU1 iron-sulfur cluster scaffold homolog (S. cerevisiae)	12.45	9.01	14.04	14.38
Hoxa3	homeobox A3	0.31	0.22	0.94	0.34
Lcp1	lymphocyte cytosolic protein 1	89.71	77.44	117.35	99.94
Dedd2	death effector domain-containing DNA binding protein 2	18.12	14.84	23.88	19.42
Rps15a-ps4	ribosomal protein S15A, pseudogene 4	0.67	0.61	0.48	1.77
Myl7	myosin, light polypeptide 7, regulatory	0	0	0	0.59
Batf	basic leucine zipper transcription factor, ATF-like	4.9	5.07	7.59	5.91
Ctsw	cathepsin W	28.56	19.57	36.56	26.35
Themis2	thymocyte selection associated family member 2	1.74	1.35	2.7	1.89
Plekho1	pleckstrin homology domain containing, family O member 1	17.39	13.63	20.5	20.23
S100a14	S100 calcium binding protein A14	0.28	0	0.31	0.64
Caskin2	CASK-interacting protein 2	1.84	1.48	2.47	2.41
Rhobtb2	Rho-related BTB domain containing 2	12.06	10.48	16.36	13.37
Gltpd1	glycolipid transfer protein domain containing 1	2.38	2.96	3.61	3.88
Tm6sf2	transmembrane 6 superfamily member 2	0	0.19	0.72	0.11
Mll3	myeloid/lymphoid or mixed-lineage leukemia 3	23.38	24.43	29.85	32.49
Ppm1j	protein phosphatase 1J	0.55	0.33	0.79	0.93
Ift80	intraflagellar transport 80	40.08	45.57	54.9	56.28
Midn	midnolin	59.26	62.96	83	75.4
Icos	inducible T cell co-stimulator	13.93	7.32	16.27	11.73
Arhgap18	Rho GTPase activating protein 18	4.86	6.07	8.17	6.51
Gm6642	ubiquitin-like 5 pseudogene	0	0	0.58	0
Scgb3a1	secretoglobin, family 3A, member 1	0	0	0	0.58
Sgms1	sphingomyelin synthase 1	1.57	1.26	2.27	1.96
Fam71b	family with sequence similarity 71, member B	1.45	1.18	2.51	1.46
Chst15	carbohydrate (N-acetylgalactosamine 4-sulfate 6-O) sulfotransferase 15	3.41	2.72	4.51	3.97
Fkbp11	FK506 binding protein 11	0.63	0	0.92	0.47
Rab23	RAB23, member RAS oncogene family	0.67	0.86	1.6	0.95
Cbx4	chromobox 4	22.6	23.23	30.57	29.08
Mob3c	MOB kinase activator 3C	6.26	7.67	10.49	8.04
Kif5c	kinesin family member 5C	0.06	0.02	0.5	0.18
Rapgef5	Rap guanine nucleotide exchange factor (GEF) 5	0.35	0.32	0.42	1.02
Pla2g2d	phospholipase A2, group IID	2.16	1.77	2.42	3.22
Kbtbd8	kelch repeat and BTB (POZ) domain containing 8	1.82	1.49	2.26	2.58
Ralgps1	Ral GEF with PH domain and SH3 binding motif 1	5.84	6.23	8.16	7.95
Itga10	integrin, alpha 10	1.06	1.05	1.7	1.59
Trim8	tripartite motif-containing 8	22.2	21.4	31.3	25.38
Boll	bol, boule-like (Drosophila)	0.37	0.56	1.35	0.42
Litaf	LPS-induced TN factor	3.54	2.56	4.76	3.66
Igtp	interferon gamma induced GTPase	47.96	37.69	60	50.71
Tnfrsf22	tumor necrosis factor receptor superfamily, member 22	0.55	0.25	0.9	0.7
Cntnap1	contactin associated protein-like 1	1	0.5	1.47	1.03
Ddx60	DEAD (Asp-Glu-Ala-Asp) box polypeptide 60	2.17	2.2	2.98	3.21
Dpcd	deleted in primary ciliary dyskinesia	3.62	3.39	4.57	5.01
Msgn1	mesogenin 1	0	0.49	0.59	0.61
Lbp	lipopolysaccharide binding protein	0.18	0.17	0.67	0.35
Ahsg	alpha-2-HS-glycoprotein	0	0	0.46	0.11
Lgals2	lectin, galactose-binding, soluble 2	0	0	0.57	0
Pf4	platelet factor 4	0	0	0.57	0
Zbtb38	zinc finger and BTB domain containing 38	5.07	6.77	8.15	7.63
Steap3	STEAP family member 3	0.84	0.54	1.62	0.72
Zfp418	zinc finger protein 418	1.05	0.37	1.27	1.12
Npdc1	neural proliferation, differentiation and control gene 1	0	0.19	0.46	0.35
Ttc39b	tetratricopeptide repeat domain 39B	1.08	1.09	1.6	1.75
Sp6	trans-acting transcription factor 6	0.51	0.85	1.42	0.89
Mcts2	malignant T cell amplified sequence 2	5.38	5.4	4.75	9.64
Dlgap4	discs, large homolog-associated protein 4 (Drosophila)	6.47	5.66	8.62	7.5
Adora3	adenosine A3 receptor	0	0	0.24	0.32
Cadm1	cell adhesion molecule 1	0.39	0.22	0.78	0.56
Cytip	cytohesin 1 interacting protein	40.03	37.23	50.84	48.57
B4galnt1	beta-1,4-N-acetyl-galactosaminyl transferase 1	50.56	43.13	64.61	55.82
Mcart6	mitochondrial carrier triple repeat 6	0.92	0.7	1.05	1.58
Irak2	interleukin-1 receptor-associated kinase 2	2.18	1.52	2.9	2.39
Sema4b	sema domain, immunoglobulin domain (Ig), transmembrane domain (TM) and short cytoplasmic domain, (semaphorin) 4B	8.47	8.07	10.54	11.16
Gna15	guanine nucleotide binding protein, alpha 15	0.8	0.29	0.69	1.26
Nt5dc3	5'-nucleotidase domain containing 3	2.1	1.8	2.94	2.6
Gm13033	prostaglandin-endoperoxide synthase 2 pseudogene	0.18	0.52	1.25	0.2
Prrc1	proline-rich coiled-coil 1	3.23	2.8	4.29	3.97
Rps13	ribosomal protein S13	2.98	2.69	3.53	4.27
Cdk17	cyclin-dependent kinase 17	55.53	53.76	74.29	65.88
Zfp710	zinc finger protein 710	9.37	7.95	12.02	10.66
Cnga1	cyclic nucleotide gated channel alpha 1	4.45	2.72	4.76	4.95
Tbata	thymus, brain and testes associated	0.78	1.63	1.52	2.11
Sgsm2	small G protein signaling modulator 2	1.36	0.87	1.94	1.46
Zdhhc23	zinc finger, DHHC domain containing 23	0.74	1.68	2.95	0.69
Herc6	hect domain and RLD 6	6.57	7.67	9.05	9.66
Acrbp	proacrosin binding protein	8.46	9.53	9.25	14.24
Cryga	crystallin, gamma A	0	0	0.55	0
Snapc1	small nuclear RNA activating complex, polypeptide 1	7.16	6.48	9.05	8.89
Lhpp	phospholysine phosphohistidine inorganic pyrophosphate phosphatase	0.49	0.53	0.64	1.21
Cybrd1	cytochrome b reductase 1	0.76	0.96	1.58	1.16
Serpine2	serine (or cysteine) peptidase inhibitor, clade E, member 2	1.38	1.18	2.17	1.64
Paox	polyamine oxidase (exo-N4-amino)	0.17	0.57	0.98	0.51
Fahd2a	fumarylacetoacetate hydrolase domain containing 2A	3.09	4.09	5.04	4.65
Pglyrp2	peptidoglycan recognition protein 2	30.75	25.15	38.12	33.61
Sdc4	syndecan 4	5.02	3.96	6.84	5.14
Eif2ak2	eukaryotic translation initiation factor 2-alpha kinase 2	6.3	6.67	8.98	8.08
Tmem86b	transmembrane protein 86B	12.45	13.27	15.19	18.1
Rnf135	ring finger protein 135	1.2	1.16	1.92	1.63
Trim30c	tripartite motif-containing 30C	0.09	0	0.66	0
Sh3gl3	SH3-domain GRB2-like 3	0.6	0.63	0.65	1.46
Sik3	SIK family kinase 3	14.04	15.82	20.07	18.47
Fbxo10	F-box protein 10	1.02	1.02	1.18	1.96
Chpf	chondroitin polymerizing factor	3.13	2.84	4.67	3.47
Sh3pxd2a	SH3 and PX domains 2A	10.06	8.75	12.88	11.59
Cd101	CD101 antigen	0.72	0.78	1.47	0.98
Ifi27l1	interferon, alpha-inducible protein 27 like 1	38.24	26.44	47.02	35.75
Mxd4	Max dimerization protein 4	104.07	95.48	133.58	120.62
Il13	interleukin 13	0.25	0	0.28	0.58
Acot6	acyl-CoA thioesterase 6	0.43	0.78	1.31	0.77
Aldh3b1	aldehyde dehydrogenase 3 family, member B1	1.29	1.95	2.81	1.85
Tgfb3	transforming growth factor, beta 3	0.46	0.2	0.7	0.68
Gimap6	GTPase, IMAP family member 6	181.07	142.53	230.19	181.54
Pla2g16	phospholipase A2, group XVI	2.38	1.83	3.21	2.68
Nup62-il4i1	Nup62-Il4i1 protein	3.03	2.74	5.08	2.79
H2-Eb2	histocompatibility 2, class II antigen E beta2	0.98	0.5	1.32	1.1
Pcp2	Purkinje cell protein 2 (L7)	0	0	0.54	0
Rffl	ring finger and FYVE like domain containing protein	2.05	3.55	4.21	3.44
Nxpe3	neurexophilin and PC-esterase domain family, member 3	4.8	4.64	6.2	6.32
Slc39a4	solute carrier family 39 (zinc transporter), member 4	0.42	0.44	0.92	0.71
Egr2	early growth response 2	8.49	7.64	10.66	10.35
Fbxw8	F-box and WD-40 domain protein 8	2.38	1.64	3.17	2.47
Dnahc8	dynein, axonemal, heavy chain 8	15.12	16.39	17.04	23.48
Trim12a	tripartite motif-containing 12A	33.37	32.85	40.81	43.75
Mtmr10	myotubularin related protein 10	3.68	4.49	5.87	5.03
Chrnb2	cholinergic receptor, nicotinic, beta polypeptide 2 (neuronal)	0.64	0.42	0.89	0.99
Mitd1	MIT, microtubule interacting and transport, domain containing 1	22.7	16.46	24.62	25.54
Kif1b	kinesin family member 1B	2.59	1.81	3.28	2.83
Hist2h3c1	histone cluster 2, H3c1	0.6	0.62	1.31	0.77
Hs1bp3	HCLS1 binding protein 3	1.76	1.45	2.67	1.93
Dok4	docking protein 4	0.05	0.05	0.39	0.27
Tuba4a	tubulin, alpha 4A	34.36	31.96	47.23	37.28
Klrb1a	killer cell lectin-like receptor subfamily B member 1A	0	0.33	0.26	0.69
Rabep2	rabaptin, RAB GTPase binding effector protein 2	5.8	6.27	8.93	6.88
Hrh2	histamine receptor H2	0.73	0.92	1.6	1.02
Cobll1	Cobl-like 1	1.12	0.76	1.43	1.48
Trim56	tripartite motif-containing 56	24.01	26.96	30.63	34.39
Arl8a	ADP-ribosylation factor-like 8A	19.84	16.78	24.64	22.22
Klf7	Kruppel-like factor 7 (ubiquitous)	16.87	14.74	21.64	18.86
Fastkd2	FAST kinase domains 2	5.04	3.89	6.54	5.28
Inpp4a	inositol polyphosphate-4-phosphatase, type I	3	3.03	3.78	4.37
Zfand2b	zinc finger, AN1 type domain 2B	13.66	14.91	18.52	18.12
Fuz	fuzzy homolog (Drosophila)	5.97	9.38	11.74	8.19
Trp53inp2	transformation related protein 53 inducible nuclear protein 2	6.48	7.22	8.82	9.02
Col20a1	collagen, type XX, alpha 1	0.56	0.78	0.9	1.32
Rbm38	RNA binding motif protein 38	101.34	90.09	132.59	109.74
Ssh3	slingshot homolog 3 (Drosophila)	8.42	8.21	11.46	10.07
Nutf2	nuclear transport factor 2	2.25	2.48	2.97	3.53
Il2rb	interleukin 2 receptor, beta chain	18.28	13.26	21.17	19.19
Arap2	ArfGAP with RhoGAP domain, ankyrin repeat and PH domain 2	18.19	17.37	23.3	22.12
Pram1	PML-RAR alpha-regulated adaptor molecule 1	1.25	1.25	1.96	1.72
Fam129a	family with sequence similarity 129, member A	3.13	1.82	4.1	2.67
D6Ertd160e	DNA segment, Chr 6, ERATO Doi 160, expressed	0.25	0.31	0.36	0.87
Mndal	myeloid nuclear differentiation antigen like	35.64	33.56	41.81	46.01
Bmf	BCL2 modifying factor	21.83	20.05	28.65	24.68
Sh3rf1	SH3 domain containing ring finger 1	4.06	4.1	6.17	4.64
Plbd1	phospholipase B domain containing 1	6.58	4.43	8.35	6.05
Etohd2	ethanol decreased 2	0.2	0.22	0.54	0.51
Rpl3l	ribosomal protein L3-like	0	0	0.42	0.1
Peli1	pellino 1	29.66	32.42	42.53	36.2
B4galt4	UDP-Gal:betaGlcNAc beta 1,4-galactosyltransferase, polypeptide 4	0.75	0.68	1.79	0.53
Adamts6	a disintegrin-like and metallopeptidase (reprolysin type) with thrombospondin type 1 motif, 6	6.77	8	8.91	10.21
Oas1a	2'-5' oligoadenylate synthetase 1A	0.75	0.22	1.09	0.65
Rufy4	RUN and FYVE domain containing 4	0.53	0.48	0.88	0.91
Ccr8	chemokine (C-C motif) receptor 8	5.06	3.71	8.02	3.54
Ccdc157	coiled-coil domain containing 157	2.24	2.14	3.06	2.97
Fam49a	family with sequence similarity 49, member A	4.05	4.91	6.38	5.41
Gm8096	3-phosphoglycerate dehydrogenase pseudogene	0.09	0.16	0.62	0.21
Fbrs	fibrosin	57.91	56.35	69.55	74.67
Cd44	CD44 antigen	4.87	3.22	6.69	4
Crtam	cytotoxic and regulatory T cell molecule	0.74	0.52	1.26	0.84
Arhgef3	Rho guanine nucleotide exchange factor (GEF) 3	17.42	18.66	23.3	22.59
Lst1	leukocyte specific transcript 1	1.51	2.74	3.29	2.57
Ikzf3	IKAROS family zinc finger 3	98.65	125.87	136.95	145.91
Rin1	Ras and Rab interactor 1	0.22	0.23	0.49	0.59
Plaur	plasminogen activator, urokinase receptor	1.24	0.61	1.96	0.88
Stx1a	syntaxin 1A (brain)	4.28	2.28	4.97	3.79
Vwa5a	von Willebrand factor A domain containing 5A	3.39	4	5.04	4.76
a	nonagouti	0.91	2.9	2.47	2.83
Havcr1	hepatitis A virus cellular receptor 1	0.3	0.47	0.81	0.67
Flywch1	FLYWCH-type zinc finger 1	7.77	6.12	10	7.96
Bmyc	brain expressed myelocytomatosis oncogene	7.34	4.26	10.21	4.87
Nudt17	nudix (nucleoside diphosphate linked moiety X)-type motif 17	0.8	0.41	1.51	0.52
Kcnmb4	potassium large conductance calcium-activated channel, subfamily M, beta member 4	11.83	11.28	17.1	12.42
Rhbdd2	rhomboid domain containing 2	3.64	4.16	5.77	4.53
B3gat3	beta-1,3-glucuronyltransferase 3 (glucuronosyltransferase I)	17.61	16.86	24.96	18.81
D9Wsu74e	DNA segment, Chr 9, Wayne State University 74, expressed	0	0	0	0.51
Reg4	regenerating islet-derived family, member 4	0	0	0	0.51
Asb2	ankyrin repeat and SOCS box-containing 2	2.11	2.4	3.32	2.85
Nme3	NME/NM23 nucleoside diphosphate kinase 3	14.48	11.32	19.04	13.83
Rab3ip	RAB3A interacting protein	11.01	9.17	15.08	10.74
Ralgds	ral guanine nucleotide dissociation stimulator	4.73	4.46	5.55	6.48
Csf2rb	colony stimulating factor 2 receptor, beta, low-affinity (granulocyte-macrophage)	0.59	0.84	1.37	0.93
Rnf223	ring finger 223	1.13	0.34	1.64	0.71
Gpr21	G protein-coupled receptor 21	0.13	0	0.14	0.53
Trim25	tripartite motif-containing 25	23.17	22.58	28.18	29.67
Kdm2b	lysine (K)-specific demethylase 2B	10.3	11.28	14.18	13.37
Axin2	axin2	6.25	6.54	9.12	7.41
Cd7	CD7 antigen	18.9	12.97	23.8	16.63
Zmat3	zinc finger matrin type 3	3.29	3.02	3.97	4.44
Klhl5	kelch-like 5 (Drosophila)	2.79	3.03	4.13	3.66
Renbp	renin binding protein	2.56	2.12	4.36	2
Capg	capping protein (actin filament), gelsolin-like	9.92	4.64	11.65	7.07
AI607873	expressed sequence AI607873	0.63	0.12	0.68	0.76
Rbm12b1	RNA binding motif protein 12 B1	1.78	1.57	2.3	2.39
Pold4	polymerase (DNA-directed), delta 4	12.49	14.3	15.43	18.56
Pitpnm1	phosphatidylinositol transfer protein, membrane-associated 1	19.77	20.18	26.56	23.88
Nudt21	nudix (nucleoside diphosphate linked moiety X)-type motif 21	0.56	1.16	1.85	0.8
D4Bwg0951e	DNA segment, Chr 4, Brigham & Women's Genetics 0951 expressed	0	0	0.4	0.1
Susd2	sushi domain containing 2	0.92	0.92	1.05	1.75
AA543186	expressed sequence AA543186	0.08	0.08	0.6	0.1
Ang4	angiogenin, ribonuclease A family, member 4	0	0	0	0.5
Plac1l	placenta-specific 1-like	0	0	0.5	0
Tmem141	transmembrane protein 141	0	0	0	0.5
Tgm2	transglutaminase 2, C polypeptide	0.89	0.68	1.16	1.3
Rpgrip1	retinitis pigmentosa GTPase regulator interacting protein 1	0.84	0.57	1.38	0.88
Wsb2	WD repeat and SOCS box-containing 2	9.14	8.04	10.85	11.11
Pik3cd	phosphatidylinositol 3-kinase catalytic delta polypeptide	45.53	39.96	56.38	50.91
Rps6ka1	ribosomal protein S6 kinase polypeptide 1	26.74	24.86	36.62	28.33
Itga3	integrin alpha 3	0.29	0.2	0.49	0.62
Myo19	myosin XIX	2.5	2.85	3.59	3.59
Fbxo47	F-box protein 47	0.08	0.33	0.81	0.2
Tmsb15b2	thymosin beta 15b2	1.62	1.04	2.51	1.31
Dnajb5	DnaJ (Hsp40) homolog, subfamily B, member 5	4.87	4.59	7.14	5.17
Gramd3	GRAM domain containing 3	15.15	11.19	19	14.38
Clip2	CAP-GLY domain containing linker protein 2	7.45	6.29	10.05	7.6
BC037438	cDNA sequence BC037438	0.39	0.27	0.65	0.67
Itga9	integrin alpha 9	0.24	0.38	0.72	0.55
Dpp10	dipeptidylpeptidase 10	0.06	0	0	0.57
H2-Q4	histocompatibility 2, Q region locus 4	38.46	34.35	51.21	40.1
Rps27	ribosomal protein S27	3.64	2.05	2.97	4.62
Amica1	adhesion molecule, interacts with CXADR antigen 1	3.09	2.04	3.77	3.12
Med26	mediator complex subunit 26	8.24	8.36	12.1	9.09
Sh3d21	SH3 domain containing 21	0.13	0.18	0.58	0.3
Klk8	kallikrein related-peptidase 8	4.07	3.9	5.71	4.72
Csf1r	colony stimulating factor 1 receptor	2.61	1.96	4.17	2.02
Ckap4	cytoskeleton-associated protein 4	0.59	0.78	1.53	0.67
Kcnip3	Kv channel interacting protein 3, calsenilin	0.24	0.44	0.85	0.49
Trav3n-3	T cell receptor alpha variable 3N-3	2.33	2.05	2.46	3.49
Lrrc23	leucine rich repeat containing 23	0.64	1.06	1.16	1.45
Tmem251	transmembrane protein 251	7.49	6.78	9.98	8.29
B630019K06Rik	novel protein similar to F-box and leucine-rich repeat protein 17 (Fbxl17)	0.24	0.16	0.52	0.47
Taco1	translational activator of mitochondrially encoded cytochrome c oxidase I	6.99	7.08	10.02	8
Serpinb12	serine (or cysteine) peptidase inhibitor, clade B (ovalbumin), member 12	0.08	0	0.19	0.4
Vamp5	vesicle-associated membrane protein 5	2.4	0.78	2.08	2.37
Pde4d	phosphodiesterase 4D, cAMP specific	18.82	18.45	23.61	23.28
Tspan32	tetraspanin 32	21.09	23.66	30.31	25.89
Amz1	archaelysin family metallopeptidase 1	0.52	0.42	1.27	0.39
Utp14b	UTP14, U3 small nucleolar ribonucleoprotein, homolog B (yeast)	4.57	4.79	5.87	6.27
Zfp493	zinc finger protein 493	0.62	0.61	1.15	0.87
Hdac10	histone deacetylase 10	16.66	14.38	17.93	21.19
Ccbp2	chemokine binding protein 2	0.05	0	0.49	0.06
Mll2	myeloid/lymphoid or mixed-lineage leukemia 2	36.72	35.75	43.22	47.38
Bex6	brain expressed gene 6	0.47	0.57	0.34	1.44
Nfkbiz	nuclear factor of kappa light polypeptide gene enhancer in B cells inhibitor, zeta	9.23	7.84	10.81	10.9
Adam15	a disintegrin and metallopeptidase domain 15 (metargidin)	1.43	1.05	1.72	1.85
Rmnd1	required for meiotic nuclear division 1 homolog (S. cerevisiae)	2.99	3.56	3.71	4.92
Havcr2	hepatitis A virus cellular receptor 2	0.58	0.63	0.88	1.11
Susd3	sushi domain containing 3	2.42	1.59	3.11	2.36
Slc25a35	solute carrier family 25, member 35	3.55	3.84	4.89	4.78
Fam109b	family with sequence similarity 109, member B	0.92	1.2	1.5	1.62
Plec	plectin	23.66	23.58	31.37	27.82
Acp5	acid phosphatase 5, tartrate resistant	51.7	43.36	64.05	54.54
Foxb1	forkhead box B1	0.36	0.28	0.45	0.83
Alkbh6	alkB, alkylation repair homolog 6 (E. coli)	11.73	14.12	16.37	16.23
C77080	expressed sequence C77080	0.09	0.02	0.39	0.23
Ccdc142	coiled-coil domain containing 142	5.01	4.26	6.92	5.07
AI426330	expressed sequence AI426330	13	12.93	13.85	18.82
Acot9	acyl-CoA thioesterase 9	8.29	7.88	11.1	9.45
Hfe	hemochromatosis	0.91	0.58	0.99	1.34
Tm4sf5	transmembrane 4 superfamily member 5	0.31	0.44	0.69	0.72
Prkcz	protein kinase C, zeta	1.27	0.65	1.86	1
Itpkb	inositol 1,4,5-trisphosphate 3-kinase B	56.47	51.31	69.17	64.92
Prkcq	protein kinase C, theta	59.15	58.08	79.71	66.08
Gbp7	guanylate binding protein 7	12.24	11.87	15.42	14.94
Smox	spermine oxidase	11.84	10.6	17.02	11.27
Tnfsf14	tumor necrosis factor (ligand) superfamily, member 14	2.04	3.48	4.44	2.88
Taf13	TAF13 RNA polymerase II, TATA box binding protein (TBP)-associated factor	5.53	4.34	7.46	5.25
Prickle3	prickle homolog 3 (Drosophila)	4.46	5.13	6.51	5.85
Chl1	cell adhesion molecule with homology to L1CAM	1.24	1.62	1.77	2.25
Tanc2	tetratricopeptide repeat, ankyrin repeat and coiled-coil containing 2	0.46	0.56	0.86	0.88
Chd3	chromodomain helicase DNA binding protein 3	43.98	42.32	54.47	52.88
Micall1	microtubule associated monoxygenase, calponin and LIM domain containing -like 1	10.2	8.28	11.45	11.91
Sesn2	sestrin 2	1.61	1.72	2.45	2.15
Cdc42se1	CDC42 small effector 1	58.35	55.86	75.24	66.63
Ldlrap1	low density lipoprotein receptor adaptor protein 1	10.56	8.38	12.1	11.82
Tgoln2	trans-golgi network protein 2	37.15	33.9	44.75	43.65
Klc2	kinesin light chain 2	7.51	7.51	10.02	9.04
Abhd1	abhydrolase domain containing 1	3.02	2.4	4.19	2.99
Igj	immunoglobulin joining chain	11.98	7.1	16.19	7.89
P4ha1	procollagen-proline, 2-oxoglutarate 4-dioxygenase (proline 4-hydroxylase), alpha 1 polypeptide	8.15	6.64	10.12	8.64
AL118220	expressed sequence AL118220	1.94	2.07	2.62	2.81
Rap2a	RAS related protein 2a	2.73	2.89	4.86	2.56
Mepce	methylphosphate capping enzyme	37.55	34.01	48.98	39.95
Prr12	proline rich 12	19.54	19.37	24.19	24.38
Ints6	integrator complex subunit 6	8.76	8.94	10.39	11.96
Rcan3	regulator of calcineurin 3	6.7	6.43	9.3	7.4
S1pr4	sphingosine-1-phosphate receptor 4	11.19	9.41	14.08	11.85
Mll1	myeloid/lymphoid or mixed-lineage leukemia 1	28.28	29.7	33.95	38.17
Neto2	neuropilin (NRP) and tolloid (TLL)-like 2	3.2	3.5	3.95	4.8
Efhc1	EF-hand domain (C-terminal) containing 1	0	0.25	0.3	0.48
Cldn1	claudin 1	0.63	0.3	0.63	0.99
Ccnyl1	cyclin Y-like 1	0.86	1.22	1.64	1.4
BC024479	cDNA sequence BC024479	9.41	9.46	11.4	12.38
Nbl1	neuroblastoma, suppression of tumorigenicity 1	0.17	0	0.38	0.3
Bcl11a	B cell CLL/lymphoma 11A (zinc finger protein)	0.81	0.51	1.42	0.68
Stxbp3a	syntaxin binding protein 3A	16	12.7	19.29	16.61
Sfxn3	sideroflexin 3	20.84	21.97	28.05	25.26
Zfp36l2	zinc finger protein 36, C3H type-like 2	62.26	51.14	88.3	52.13
Pcf11	cleavage and polyadenylation factor subunit homolog (S. cerevisiae)	27.67	29.81	36.2	35.2
Gprc5b	G protein-coupled receptor, family C, group 5, member B	2.8	2.98	4.02	3.58
Trmt61a	tRNA methyltransferase 61 homolog A (S. cerevisiae)	2.67	2.95	3.81	3.59
Rpl41	ribosomal protein L41	36.7	26.85	47.48	31.38
Tmem119	transmembrane protein 119	0.3	0.06	0.49	0.42
Zfp316	zinc finger protein 316	0.25	0.24	0.74	0.33
Kcnn4	potassium intermediate/small conductance calcium-activated channel, subfamily N, member 4	57.9	53	69.38	67.8
Gramd1a	GRAM domain containing 1A	128.09	109.64	139.55	153.95
Ptger2	prostaglandin E receptor 2 (subtype EP2)	0.12	0.03	0.18	0.47
Cox7a2l	cytochrome c oxidase subunit VIIa polypeptide 2-like	10.75	8.37	13.16	10.87
Fam174b	family with sequence similarity 174, member B	2.01	1.07	2.94	1.32
Rtn1	reticulon 1	0.08	0.03	0.27	0.33
Sirpa	signal-regulatory protein alpha	2.73	2.78	4.47	2.78
Siah1a	seven in absentia 1A	6.16	6.39	10.43	5.49
Rapgef6	Rap guanine nucleotide exchange factor (GEF) 6	16.77	17.42	21.1	21.46
Nsg1	neuron specific gene family member 1	0.66	0.8	1.76	0.5
Slain1	SLAIN motif family, member 1	18.39	19.49	25.35	21.75
Lcn10	lipocalin 10	0	0.12	0.61	0
Setdb2	SET domain, bifurcated 2	6.89	8.09	9.97	8.93
AA474331	expressed sequence AA474331	1.61	0.55	1.75	1.37
Olfml3	olfactomedin-like 3	1	0.99	1.38	1.53
Pigp	phosphatidylinositol glycan anchor biosynthesis, class P	2.9	2.7	4.71	2.64
Ncf2	neutrophil cytosolic factor 2	0.67	0.6	0.65	1.37
Ikbke	inhibitor of kappaB kinase epsilon	36.82	37.16	47.45	43.95
Prr3	proline-rich polypeptide 3	9.25	8.38	11.72	10.41
Eng	endoglin	4.39	3.21	5.96	3.84
Tet2	tet methylcytosine dioxygenase 2	5.42	5.72	6.96	7.19
Vgll4	vestigial like 4 (Drosophila)	30.4	26.65	38.29	32.28
Hp	haptoglobin	0.34	0.63	1.53	0.12
Usp35	ubiquitin specific peptidase 35	2.14	2.73	3.53	2.91
Ifi30	interferon gamma inducible protein 30	16.79	14.34	19.97	18.73
Pde4a	phosphodiesterase 4A, cAMP specific	0.18	0.36	0.46	0.66
Tppp3	tubulin polymerization-promoting protein family member 3	0.45	0.27	1	0.34
Col23a1	collagen, type XXIII, alpha 1	0.61	0.55	0.78	1.1
Fsd2	fibronectin type III and SPRY domain containing 2	0.58	0.67	0.92	1.07
Oaz2	ornithine decarboxylase antizyme 2	4.12	5.6	7.45	4.93
Fhl1	four and a half LIM domains 1	0.16	0	0.47	0.18
Klhl25	kelch-like 25 (Drosophila)	5.72	4.76	6.72	6.59
BE691133	expressed sequence BE691133	0.12	0	0	0.6
Adap2	ArfGAP with dual PH domains 2	0.88	0.44	1.07	1
Wdfy4	WD repeat and FYVE domain containing 4	2.68	3.29	3.9	3.87
Gzmk	granzyme K	0	0.17	0	0.66
Zfp322a	zinc finger protein 322A	7.45	8.21	9.8	9.84
Cdnf	cerebral dopamine neurotrophic factor	0.04	0.09	0.56	0.05
Nxpe2	neurexophilin and PC-esterase domain family, member 2	0.13	0	0.4	0.21
Mapre2	microtubule-associated protein, RP/EB family, member 2	5.74	5.13	7.93	5.84
Doc2g	double C2, gamma	3.28	2.77	4.67	3.19
Tmem88	transmembrane protein 88	0.19	0.08	0	0.78
Eml5	echinoderm microtubule associated protein like 5	4.91	5.51	6.58	6.63
Epcam	epithelial cell adhesion molecule	2.68	3.2	5.67	1.98
Plek	pleckstrin	2.07	2.12	3.33	2.25
Cdkl4	cyclin-dependent kinase-like 4	0.16	0.29	0.46	0.54
Itgb2	integrin beta 2	117	103.21	142.14	127.94
Perp	PERP, TP53 apoptosis effector	0.07	0.07	0.54	0.08
C78339	expressed sequence C78339	9.41	6.96	11.2	9.29
Ero1lb	ERO1-like beta (S. cerevisiae)	2.39	2.26	3.16	2.98
Ripk2	receptor (TNFRSF)-interacting serine-threonine kinase 2	5.33	4.68	6.32	6.38
Anxa9	annexin A9	0.07	0.21	0.17	0.62
Tslp	thymic stromal lymphopoietin	0	0.37	0.6	0.3
Zfp661	zinc finger protein 661	1.16	1	1.37	1.72
Tubb3	tubulin, beta 3 class III	2.94	2.49	3.78	3.31
Ugt1a6b	UDP glucuronosyltransferase 1 family, polypeptide A6B	0	0.06	0.29	0.23
Siglec15	sialic acid binding Ig-like lectin 15	0.3	0.97	1.66	0.34
Plekhf1	pleckstrin homology domain containing, family F (with FYVE domain) member 1	4.97	4.5	8.15	3.88
Rgmb	RGM domain family, member B	0.6	0.54	1.17	0.67
Prkca	protein kinase C, alpha	7.76	9.31	10.39	10.93
Procr	protein C receptor, endothelial	0.2	0.18	0.91	0
Pde4c	phosphodiesterase 4C, cAMP specific	0.79	0.58	1.18	0.94
Trio	triple functional domain (PTPRF interacting)	4.17	4.84	5.68	5.78
Thap6	THAP domain containing 6	2.37	2.24	2.75	3.33
Phyhd1	phytanoyl-CoA dioxygenase domain containing 1	2.6	3.28	3.68	3.95
Uba52	ubiquitin A-52 residue ribosomal protein fusion product 1	1.59	1.74	4.17	0.34
Syvn1	synovial apoptosis inhibitor 1, synoviolin	21.94	19.36	24.17	26.69
Pde4dip	phosphodiesterase 4D interacting protein (myomegalin)	2.83	2.33	3.52	3.22
Pdzk1ip1	PDZK1 interacting protein 1	0.13	0	0.6	0
Parp4	poly (ADP-ribose) polymerase family, member 4	9.3	11.95	12.37	14.01
Ccr10	chemokine (C-C motif) receptor 10	0.36	0	0.79	0.09
Irf2	interferon regulatory factor 2	23.55	20.8	27.41	27.15
Ly9	lymphocyte antigen 9	33.66	29.96	39.17	38.9
Tmem216	transmembrane protein 216	1.73	2.22	2.5	2.76
Gja10	gap junction protein, alpha 10	0	0	0.44	0
Sec61g	SEC61, gamma subunit	0	0	0	0.44
Tm2d1	TM2 domain containing 1	5.3	4.07	6.27	5.6
Pisd-ps2	phosphatidylserine decarboxylase, pseudogene 2	11.84	11.5	13.66	15.25
Lyrm4	LYR motif containing 4	5.96	5.2	8.17	5.88
Nfil3	nuclear factor, interleukin 3, regulated	0.71	0.57	0.85	1.15
Clcf1	cardiotrophin-like cytokine factor 1	5.8	4.91	5.88	7.62
Dcaf11	DDB1 and CUL4 associated factor 11	15.89	15.56	21.24	17.55
Higd1a	HIG1 domain family, member 1A	2.45	1.76	3.48	2.09
Ndrg2	N-myc downstream regulated gene 2	7.64	8.91	10.19	10.42
Upk1a	uroplakin 1A	0.85	0.44	1.32	0.69
Slamf7	SLAM family member 7	1.83	1.29	2.41	1.83
Prkch	protein kinase C, eta	38.24	36.59	54.6	37.03
Tbc1d20	TBC1 domain family, member 20	20.3	19.94	27.17	22.3
Rab30	RAB30, member RAS oncogene family	0.32	0.29	0.35	0.83
Runx2	runt related transcription factor 2	0.94	0.77	1.31	1.21
H2-Oa	histocompatibility 2, O region alpha locus	14.8	15.32	20.64	16.49
Hivep1	human immunodeficiency virus type I enhancer binding protein 1	11.32	12.89	13.67	16.26
Syngr1	synaptogyrin 1	1.48	1.7	1.92	2.39
Tomm34	translocase of outer mitochondrial membrane 34	42.37	38.81	50.06	49.24
Dhdh	dihydrodiol dehydrogenase (dimeric)	0.17	0.31	0.37	0.65
Fbxo46	F-box protein 46	9.36	10.42	12.3	12.22
Abi2	abl-interactor 2	3.71	2.93	4.25	4.27
Rab8b	RAB8B, member RAS oncogene family	19.18	16.44	22.36	21.44
Phlda3	pleckstrin homology-like domain, family A, member 3	0.42	0.48	0.93	0.6
Pus3	pseudouridine synthase 3	16.07	11.77	16.23	18.09
Leprel1	leprecan-like 1	0.2	0.06	0.6	0.15
Ppm1l	protein phosphatase 1 (formerly 2C)-like	1.68	1.81	2.52	2.16
Carm1	coactivator-associated arginine methyltransferase 1	15.12	17.4	19.66	20.34
Mex3b	mex3 homolog B (C. elegans)	15.26	12.56	20.13	14.15
Mycl1	v-myc myelocytomatosis viral oncogene homolog 1, lung carcinoma derived (avian)	0.22	0.32	0.48	0.61
Mfap2	microfibrillar-associated protein 2	0.13	0	0.59	0
Zfp948	zinc finger protein 948	1.03	0.77	1.18	1.44
Plekhg2	pleckstrin homology domain containing, family G (with RhoGef domain) member 2	58.96	56.22	70.79	69.65
Snx8	sorting nexin 8	1.33	1.04	2.36	0.95
Akap7	A kinase (PRKA) anchor protein 7	0.2	0.45	0.43	0.79
Akt2	thymoma viral proto-oncogene 2	15.5	15.19	19.94	17.78
Trip6	thyroid hormone receptor interactor 6	3.6	5.05	5.27	5.67
Cacng8	calcium channel, voltage-dependent, gamma subunit 8	0	0	0.43	0
Hist1h2af	histone cluster 1, H2af	0	0	0	0.43
Hist1h2ai	histone cluster 1, H2ai	0	0	0	0.43
Rom1	rod outer segment membrane protein 1	3.42	2.35	3.82	3.62
Tob1	transducer of ErbB-2.1	13.87	10.36	17.45	12.41
Shd	src homology 2 domain-containing transforming protein D	0.2	0.27	0.89	0.11
Derl3	Der1-like domain family, member 3	0.71	0.32	1.02	0.66
Cd33	CD33 antigen	0.49	0.5	0.8	0.83
Fosb	FBJ osteosarcoma oncogene B	4.82	1.78	5.28	3.16
Slco3a1	solute carrier organic anion transporter family, member 3a1	12.46	11.87	16.14	13.82
Igh-VJ558	immunoglobulin heavy chain (J558 family)	34.68	26.81	54.84	20.22
Gtdc1	glycosyltransferase-like domain containing 1	9.49	8.77	11.84	10.75
Pced1b	PC-esterase domain containing 1B	8.86	8.48	11.09	10.38
Gm8709	glyceraldehyde-3-phosphate dehydrogenase pseudogene	0	0.11	0.56	0
Zfp593	zinc finger protein 593	3.85	2.83	5.56	2.97
Eif2c2	eukaryotic translation initiation factor 2C, 2	22.5	21.81	25.99	28.19
Arf3	ADP-ribosylation factor 3	65.4	60.02	81.5	71.04
Dip2c	DIP2 disco-interacting protein 2 homolog C (Drosophila)	1.87	1.77	3.38	1.46
Sema4a	sema domain, immunoglobulin domain (Ig), transmembrane domain (TM) and short cytoplasmic domain, (semaphorin) 4A	17.6	12.65	21.13	15.98
Thrb	thyroid hormone receptor beta	0.26	0.28	0.62	0.46
Cebpa	CCAAT/enhancer binding protein (C/EBP), alpha	0.47	0.26	0.64	0.67
Pik3ap1	phosphoinositide-3-kinase adaptor protein 1	1.93	1.53	2.1	2.52
Bin2	bridging integrator 2	66.37	58.07	78.4	72.89
Taf9b	TAF9B RNA polymerase II, TATA box binding protein (TBP)-associated factor	5.05	4.3	5.54	6.22
Insm1	insulinoma-associated 1	0.31	0.14	0.45	0.52
Dyrk2	dual-specificity tyrosine-(Y)-phosphorylation regulated kinase 2	23.36	22.04	29.92	25.54
Flt3l	FMS-like tyrosine kinase 3 ligand	14.74	12.68	17.9	15.76
Mras	muscle and microspikes RAS	0.11	0.06	0.33	0.3
Tdrd12	tudor domain containing 12	0.09	0.08	0.63	0
Eml2	echinoderm microtubule associated protein like 2	6.37	5.83	7.88	7.33
Clstn1	calsyntenin 1	1.52	1.34	2.17	1.72
Ccdc30	coiled-coil domain containing 30	1.64	2.07	2.62	2.3
Arl9	ADP-ribosylation factor-like 9	0	0.69	0.84	0.42
Zfp526	zinc finger protein 526	10.45	10.02	12.41	12.82
Uckl1	uridine-cytidine kinase 1-like 1	19.8	17.3	22.8	22.58
Traf4	TNF receptor associated factor 4	27.17	27.9	35.8	31.35
2610005L07Rik	cadherin 11 pseudogene	0.55	0.57	0.94	0.84
Nadsyn1	NAD synthetase 1	3.61	4.42	5.48	4.67
Zfp260	zinc finger protein 260	24.7	24.92	30.81	29.72
Tlr13	toll-like receptor 13	0.15	0.17	0.51	0.3
Leng1	leukocyte receptor cluster (LRC) member 1	6.58	7	9.78	7.09
Ccr4	chemokine (C-C motif) receptor 4	20.64	17.56	24.92	21.76
Rogdi	rogdi homolog (Drosophila)	4.43	5.66	4.44	8.2
Plekho2	pleckstrin homology domain containing, family O member 2	11.79	14.76	17.78	14.79
Tox	thymocyte selection-associated high mobility group box	39.8	43.4	51.24	49.92
Lysmd1	LysM, putative peptidoglycan-binding, domain containing 1	0.19	0.23	0.42	0.51
D10Bwg1070e	DNA segment, Chr 10, Brigham & Women's Genetics 1070 expressed	10.01	12.05	11.75	15.38
Sh3bp1	SH3-domain binding protein 1	36.46	35.67	43.43	44.32
Slc7a7	solute carrier family 7 (cationic amino acid transporter, y+ system), member 7	0.75	0.62	1.09	0.99
Pusl1	pseudouridylate synthase-like 1	7.75	5.97	7.29	9.74
Gdpd3	glycerophosphodiester phosphodiesterase domain containing 3	2.06	1.74	3.53	1.49
Spry2	sprouty homolog 2 (Drosophila)	1.05	1.09	1.48	1.53
Pdcd1lg2	programmed cell death 1 ligand 2	0.97	0.79	1.3	1.25
Clnk	cytokine-dependent hematopoietic cell linker	0.19	0	0.21	0.44
Dennd5a	DENN/MADD domain containing 5A	7.35	7.65	9.64	8.93
Cd59b	CD59b antigen	0	0	0.42	0
Rangrf	RAN guanine nucleotide release factor	0	0	0.42	0
Znhit6	zinc finger, HIT type 6	3.54	2.8	3.91	4.18
Rasd2	RASD family, member 2	0.05	0	0.48	0
Lpin1	lipin 1	7.03	7.14	9.06	8.5
Kcnc1	potassium voltage gated channel, Shaw-related subfamily, member 1	0.11	0.18	0.43	0.34
Prosapip1	ProSAPiP1 protein	1.39	1.19	1.47	2.07
Bcl9l	B cell CLL/lymphoma 9-like	8.36	7.35	10.32	9.1
Arrdc4	arrestin domain containing 4	0.11	0.28	0.17	0.72
Necap1	NECAP endocytosis associated 1	9.73	12.18	13.79	13.12
Ppm1m	protein phosphatase 1M	7.12	6.38	8.3	8.44
Plxnc1	plexin C1	1.98	2.34	2.83	2.81
Ephx3	epoxide hydrolase 3	0.06	0	0.42	0.07
Ppia	peptidylprolyl isomerase A	0.63	0.58	0.92	0.96
Hdac9	histone deacetylase 9	0.13	0.17	0.41	0.37
Trim7	tripartite motif-containing 7	0.92	1.25	2.01	1.03
Sorcs2	sortilin-related VPS10 domain containing receptor 2	0.66	0.6	1.26	0.68
Strada	STE20-related kinase adaptor alpha	8.22	10.16	10	12.63
Kat8	K(lysine) acetyltransferase 8	13.71	14.03	15.55	18.39
Tufm	Tu translation elongation factor, mitochondrial	4.81	5.57	7.34	5.62
Zfp553	zinc finger protein 553	16.86	14.78	19.53	19.12
Serpinf1	serine (or cysteine) peptidase inhibitor, clade F, member 1	0.31	0.38	1.14	0.11
Wdr25	WD repeat domain 25	0.65	0.91	1.03	1.27
Armcx3	armadillo repeat containing, X-linked 3	0.6	0.72	0.7	1.31
Chst14	carbohydrate (N-acetylgalactosamine 4-0) sulfotransferase 14	2.42	1.5	3.45	1.7
Gas7	growth arrest specific 7	0.19	0.27	0.38	0.59
Slc4a8	solute carrier family 4 (anion exchanger), member 8	0.21	0.3	0.46	0.57
Ncoa2	nuclear receptor coactivator 2	18.59	21.08	24.36	23.94
Snx18	sorting nexin 18	4.92	5.45	6.88	6.05
Atg2a	autophagy related 2A	15.72	16.85	19.63	20.09
Tob2	transducer of ERBB2, 2	26.15	22.36	28.84	30.11
Peg13	paternally expressed 13	4.83	4.13	5.67	5.55
Gapt	Grb2-binding adaptor, transmembrane	0.15	0.13	0.5	0.25
Trmt112	tRNA methyltransferase 11-2 homolog (S. cerevisiae)	5.67	5.97	5.99	8.46
Cdk2ap2	CDK2-associated protein 2	46.28	34.98	49.06	49.35
Map3k5	mitogen-activated protein kinase kinase kinase 5	3.73	3.4	5.67	3.34
Fam118b	family with sequence similarity 118, member B	9.05	8.35	10.73	10.66
Stk10	serine/threonine kinase 10	26.59	23.46	32.19	28.56
Dqx1	DEAQ RNA-dependent ATPase	1.65	1.9	2.61	2.08
Tmem8b	transmembrane protein 8B	2.05	1.89	2.66	2.5
Cacnb3	calcium channel, voltage-dependent, beta 3 subunit	10.16	10.53	12.89	12.46
Cirh1a	cirrhosis, autosomal recessive 1A (human)	14.59	15.45	17.27	19.35
Car14	carbonic anhydrase 14	0.28	0.35	0.41	0.76
Bahd1	bromo adjacent homology domain containing 1	11.16	9.37	14.52	10.63
Nme5	NME/NM23 family member 5	0	0	0.41	0
Stfa3	stefin A3	0	0	0	0.41
Gpr15	G protein-coupled receptor 15	0	0.44	0.26	0.68
Mettl22	methyltransferase like 22	3.86	3.71	6.28	3.25
Il21	interleukin 21	0.41	0.13	0.78	0.28
Sez6l2	seizure related 6 homolog like 2	0.58	0.45	0.72	0.93
Creg1	cellular repressor of E1A-stimulated genes 1	8.05	5.94	9.54	7.72
Tnrc6b	trinucleotide repeat containing 6b	18.6	23.56	23.11	28.08
Fjx1	four jointed box 1 (Drosophila)	0.25	0.05	0.56	0.21
Sik1	salt inducible kinase 1	6.15	4.87	7.39	6.29
Kdm5b	lysine (K)-specific demethylase 5B	24.73	26.98	32.04	30.64
Zbtb10	zinc finger and BTB domain containing 10	0.21	0.34	0.55	0.52
Pja1	praja1, RING-H2 motif containing	13.97	12.87	16.93	15.79
Cyfip1	cytoplasmic FMR1 interacting protein 1	1.11	1.11	1.54	1.54
B3gnt5	UDP-GlcNAc:betaGal beta-1,3-N-acetylglucosaminyltransferase 5	2.76	3.24	4.23	3.4
Nup210l	nucleoporin 210-like	0.86	0.58	1.08	1.06
Itgae	integrin alpha E, epithelial-associated	7.1	5.99	9.1	7.06
Rere	arginine glutamic acid dipeptide (RE) repeats	14.92	17.25	19.41	19.71
Dtx1	deltex 1 homolog (Drosophila)	8.27	6.45	10.73	7.39
Zdhhc18	zinc finger, DHHC domain containing 18	35.02	34.24	42.63	41.11
Kctd21	potassium channel tetramerisation domain containing 21	0.74	1.64	1.84	1.43
Parp8	poly (ADP-ribose) polymerase family, member 8	9.39	9.76	12.58	10.86
Snhg7	small nucleolar RNA host gene (non-protein coding) 7	3.4	3.08	5.09	3.11
Nfatc1	nuclear factor of activated T cells, cytoplasmic, calcineurin dependent 1	20.04	17.34	25.49	19.87
Hmgxb3	HMG box domain containing 3	10.03	10.52	12.96	12.15
Ppp1r18	protein phosphatase 1, regulatory subunit 18	32.72	25.23	38.08	31.98
Pisd	phosphatidylserine decarboxylase	19.32	19.43	23.66	23.32
Rgs3	regulator of G-protein signaling 3	3.38	2.79	4.28	3.54
Rps25	ribosomal protein S25	6.94	3.34	7.03	5.73
Ccng1	cyclin G1	23.5	22.15	28.1	27.17
Patl1	protein associated with topoisomerase II homolog 1 (yeast)	16.93	17.86	21.58	20.63
Acot11	acyl-CoA thioesterase 11	0.16	0.27	0.42	0.5
Igsf9	immunoglobulin superfamily, member 9	0.37	0.16	0.16	0.88
Bet1l	blocked early in transport 1 homolog (S. cerevisiae)-like	10.41	7.11	13.07	8.38
Fam46a	family with sequence similarity 46, member A	0.86	0.57	1.12	1
Ppp3cc	protein phosphatase 3, catalytic subunit, gamma isoform	5.45	8.03	8.99	7.6
Zbtb49	zinc finger and BTB domain containing 49	3.18	4.08	3.45	5.67
Isoc2a	isochorismatase domain containing 2a	12.83	8.18	12.01	13.62
Tead3	TEA domain family member 3	0.84	1	1.25	1.36
Ube2h	ubiquitin-conjugating enzyme E2H	15.48	14.35	17.84	18.36
Sirpb1a	signal-regulatory protein beta 1A	0	0	0.27	0.13
Tmem29	transmembrane protein 29	1.38	1.82	2.24	2
Egr4	early growth response 4	0	0	0.32	0.08
Cd70	CD70 antigen	0	0	0.4	0
Fgf8	fibroblast growth factor 8	0	0	0	0.4
Psors1c2	psoriasis susceptibility 1 candidate 2 (human)	0	0	0.4	0
Eral1	Era (G-protein)-like 1 (E. coli)	11.01	11.83	13.99	13.81
Cd28	CD28 antigen	92.33	83.75	108.65	102.96
Praf2	PRA1 domain family 2	4.99	3.09	6.26	3.83
Ildr1	immunoglobulin-like domain containing receptor 1	0.27	0.04	0.59	0.18
BC016423	cDNA sequence BC016423	14.71	14.88	17.61	18.27
Ubash3a	ubiquitin associated and SH3 domain containing, A	31.19	30.1	38.54	35.35
Tekt5	tektin 5	0.11	0	0.26	0.27
Rnf19b	ring finger protein 19B	7.38	5.95	8.28	8.1
Adamtsl2	ADAMTS-like 2	4.44	2.92	6.25	2.97
Socs3	suppressor of cytokine signaling 3	11.46	6.9	11.99	10.41
Abcg2	ATP-binding cassette, sub-family G (WHITE), member 2	4.77	4.37	6.34	5.01
Ipcef1	interaction protein for cytohesin exchange factors 1	8.04	7.66	10.05	9.16
Rnf19a	ring finger protein 19A	17.2	13.16	19.46	17.31
Zc4h2	zinc finger, C4H2 domain containing	5.91	5.42	6.41	7.56
Twsg1	twisted gastrulation homolog 1 (Drosophila)	11.71	13.05	15.46	14.59
Ghdc	GH3 domain containing	2.12	1.45	2.7	1.97
Zfp276	zinc finger protein (C2H2 type) 276	10.62	10.68	12.26	13.64
Nmnat3	nicotinamide nucleotide adenylyltransferase 3	4.32	3.92	5.56	4.7
Armc6	armadillo repeat containing 6	2.73	2.22	4.22	2.1
Uba7	ubiquitin-like modifier activating enzyme 7	27.32	26.79	30.55	34.59
Sp100	nuclear antigen Sp100	95.94	99.74	119.83	114.68
Tle4	transducin-like enhancer of split 4, homolog of Drosophila E(spl)	7.86	5.54	8.9	7.52
Slc27a6	solute carrier family 27 (fatty acid transporter), member 6	1.52	1.43	2.9	1.02
Il15	interleukin 15	0.24	0.21	0.52	0.41
Hist1h4i	histone cluster 1, H4i	4.11	4	5.12	4.97
Mdn1	midasin homolog (yeast)	7.72	8.37	9.49	10.14
Prkag2	protein kinase, AMP-activated, gamma 2 non-catalytic subunit	7.23	4.93	7.35	7.58
Klhdc5	kelch domain containing 5	6.29	6.64	8.47	7.38
Mgmt	O-6-methylguanine-DNA methyltransferase	1.73	2.62	1.25	4.34
Nutf2-ps1	nuclear transport factor 2, pseudogene 1	0.17	0.65	0.77	0.6
Syt5	synaptotagmin V	0	0	0.19	0.2
Gbgt1	globoside alpha-1,3-N-acetylgalactosaminyltransferase 1	0	0	0	0.39
Lpxn	leupaxin	20.65	16.04	23.22	21.01
Pmp22	peripheral myelin protein 22	0.08	0.23	0.57	0.19
Ubr4	ubiquitin protein ligase E3 component n-recognin 4	28.71	31.98	34.01	38.88
Rbm12b2	RNA binding motif protein 12 B2	4.25	3.98	4.81	5.41
Tor3a	torsin family 3, member A	3.58	3.16	4.41	4.03
Traf3	TNF receptor-associated factor 3	10.45	9.61	12.71	11.64
Slc35c1	solute carrier family 35, member C1	23.82	21.66	29.27	25.44
Macf1	microtubule-actin crosslinking factor 1	33.32	35.72	38.39	44.46
Il6ra	interleukin 6 receptor, alpha	3.31	3.9	5.86	3.14
Tmem91	transmembrane protein 91	0.17	0.15	0.38	0.39
Olfr56	olfactory receptor 56	0.81	0.44	1.06	0.82
Arid1a	AT rich interactive domain 1A (SWI-like)	80.56	85.93	95.87	103.26
Snx16	sorting nexin 16	0.59	1.18	1.03	1.47
Klhl20	kelch-like 20 (Drosophila)	18.22	18.7	23.33	21.12
Phlda1	pleckstrin homology-like domain, family A, member 1	5.92	9.11	10.38	7.94
Ctps2	cytidine 5'-triphosphate synthase 2	6.28	7.32	8.49	8.12
Ttf1	transcription termination factor, RNA polymerase I	9.65	9.5	11.59	11.64
Gnb4	guanine nucleotide binding protein (G protein), beta 4	4.26	4.32	5.24	5.38
Idua	iduronidase, alpha-L-	8.92	6.38	9.06	9.57
Cd274	CD274 antigen	6.7	7.1	9.73	7.11
Nfkbia	nuclear factor of kappa light polypeptide gene enhancer in B cells inhibitor, alpha	87.85	77.39	105.63	91.76
Cttnbp2nl	CTTNBP2 N-terminal like	0.5	0.31	0.61	0.74
Zfp3	zinc finger protein 3	4.25	5.98	5.84	6.74
Glce	glucuronyl C5-epimerase	4.04	4.84	5.57	5.4
Tmem150c	transmembrane protein 150C	0.15	0.09	0.33	0.34
Arhgap17	Rho GTPase activating protein 17	9.9	9.69	11.79	11.94
Il12b	interleukin 12b	0.72	0.36	1.4	0.27
Gcnt4	glucosaminyl (N-acetyl) transferase 4, core 2 (beta-1,6-N-acetylglucosaminyltransferase)	0.34	0.22	0.53	0.52
Slc3a1	solute carrier family 3, member 1	0.13	0.43	0.44	0.61
Cox7a1	cytochrome c oxidase, subunit VIIa 1	1.28	0.38	0.92	1.44
Calcrl	calcitonin receptor-like	6.32	5.6	6.75	7.83
Srpr	signal recognition particle receptor ('docking protein')	18.53	17.42	24.96	18.24
Foxk1	forkhead box K1	11.11	11.18	12.65	14.28
Mmp25	matrix metallopeptidase 25	0.42	0.46	1.12	0.31
Igsf23	immunoglobulin superfamily, member 23	5.51	7.11	8.16	7.25
Alpl	alkaline phosphatase, liver/bone/kidney	0.5	0.28	0.4	0.91
Gbp9	guanylate-binding protein 9	17.8	17.66	21.57	21.02
Hapln1	hyaluronan and proteoglycan link protein 1	0	0.05	0.13	0.31
Guca1a	guanylate cyclase activator 1a (retina)	0	0	0.38	0
Tgfbr2	transforming growth factor, beta receptor II	22.55	18.77	27.57	21.98
Etv3	ets variant gene 3	18.13	15.64	22.27	18.29
Jak1	Janus kinase 1	110.64	108.72	136.87	124.49
Mknk2	MAP kinase-interacting serine/threonine kinase 2	112.65	101.14	130.7	124
Cmss1	cms small ribosomal subunit 1	4.6	3.67	7.63	2.58
Hexa	hexosaminidase A	13.17	14.16	18.43	14.44
Cd68	CD68 antigen	7.39	6.97	10.91	6.54
Mob1a	MOB kinase activator 1A	46.08	47.34	52.61	58.83
Pigl	phosphatidylinositol glycan anchor biosynthesis, class L	7.45	7.71	8.5	9.9
Zfp628	zinc finger protein 628	9.44	8.75	9.85	12.15
Usf1	upstream transcription factor 1	22.81	24.36	30.77	25.67
Tubb6	tubulin, beta 6 class V	0.72	0.57	0.59	1.32
Harbi1	harbinger transposase derived 1	3.44	3.49	5.67	2.94
Rab33a	RAB33A, member of RAS oncogene family	0.15	0.88	0.69	0.91
Mkl1	MKL (megakaryoblastic leukemia)/myocardin-like 1	25.91	22.28	29.59	28.04
Taf10	TAF10 RNA polymerase II, TATA box binding protein (TBP)-associated factor	11.3	10.23	17.71	8.24
Treml2	triggering receptor expressed on myeloid cells-like 2	16.7	15.41	19.75	18.75
Ssh2	slingshot homolog 2 (Drosophila)	21.18	17.93	24.61	22.2
Clip3	CAP-GLY domain containing linker protein 3	0.14	0.21	0.31	0.48
Mfng	MFNG O-fucosylpeptide 3-beta-N-acetylglucosaminyltransferase	19.96	19.41	24.93	22.18
Tnfrsf13b	tumor necrosis factor receptor superfamily, member 13b	14.37	18.94	20.17	19.74
Ski	ski sarcoma viral oncogene homolog (avian)	29.04	24.8	34.6	29.67
Mterfd2	MTERF domain containing 2	3.92	3.29	5.6	3.33
Mlh3	mutL homolog 3 (E coli)	4.23	5.23	6.58	5.02
Clec4a3	C-type lectin domain family 4, member a3	0.47	0.53	1.03	0.53
Pcx	pyruvate carboxylase	0.51	0.33	0.96	0.41
Rnft2	ring finger protein, transmembrane 2	0.17	0.03	0.22	0.39
Cd37	CD37 antigen	89.61	84.79	108.27	98.97
Lima1	LIM domain and actin binding 1	0.53	0.64	1.08	0.68
Inpp5d	inositol polyphosphate-5-phosphatase D	34.06	26.43	38.3	33.82
Lenep	lens epithelial protein	7.11	5.14	7.7	7.2
H2-Q10	histocompatibility 2, Q region locus 10	0.21	0.48	0.23	0.96
Ctsc	cathepsin C	18.72	15.97	24.76	16.74
Rab39	RAB39, member RAS oncogene family	0.21	0	0.57	0.05
Tnfrsf26	tumor necrosis factor receptor superfamily, member 26	7.93	8.24	9.24	10.3
Pdlim7	PDZ and LIM domain 7	1.75	1.48	2.18	2.02
Zfp516	zinc finger protein 516	0.72	0.84	1.4	0.82
Tnfrsf14	tumor necrosis factor receptor superfamily, member 14 (herpesvirus entry mediator)	29.29	25.56	30.41	34.96
Apol8	apolipoprotein L 8	0	0	0.18	0.19
Ppapdc3	phosphatidic acid phosphatase type 2 domain containing 3	0	0	0.18	0.19
Foxs1	forkhead box S1	0	0	0.25	0.12
AI848285	expressed sequence AI848285	0	0	0.37	0
Clec2l	C-type lectin domain family, member L	0	0	0	0.37
Cyp20a1	cytochrome P450, family 20, subfamily a, polypeptide 1	2.31	2.29	2.74	3.08
Dcxr	dicarbonyl L-xylulose reductase	0.68	0.62	0.37	1.54
Dph5	DPH5 homolog (S. cerevisiae)	7.68	8.79	9.87	10.01
Serp1	stress-associated endoplasmic reticulum protein 1	54.89	53.35	70.21	58.36
Scd4	stearoyl-coenzyme A desaturase 4	1.13	1.21	1.34	1.8
Stau2	staufen (RNA binding protein) homolog 2 (Drosophila)	0.21	0.34	0.23	0.79
Flt3	FMS-like tyrosine kinase 3	1.34	1.33	1.78	1.75
Zfp275	zinc finger protein 275	7.8	7.36	7.92	10.4
Rps15a-ps6	ribosomal protein S15A, pseudogene 6	1.33	1.56	2.07	1.72
Tra2b	transformer 2 beta homolog (Drosophila)	28.81	23.87	31.72	31
Vasp	vasodilator-stimulated phosphoprotein	59.86	48.28	74.7	53.66
Dclre1b	DNA cross-link repair 1B, PSO2 homolog (S. cerevisiae)	6.21	7.26	8.66	7.65
Il21r	interleukin 21 receptor	59.53	52.98	72.55	60.98
Grap	GRB2-related adaptor protein	62.17	54.24	73.98	64.16
Ccdc62	coiled-coil domain containing 62	0.84	0.98	1.48	1.04
Zbtb46	zinc finger and BTB domain containing 46	0.09	0.04	0.2	0.32
Wipi1	WD repeat domain, phosphoinositide interacting 1	0.17	0.07	0.56	0.09
Tlr12	toll-like receptor 12	11.83	11.58	14.4	13.66
AI413194	expressed sequence AI413194	43.45	46.37	55.57	51.04
Inpp4b	inositol polyphosphate-4-phosphatase, type II	8.34	10.17	9.67	12.59
Lrsam1	leucine rich repeat and sterile alpha motif containing 1	2.7	2.92	3.97	3.04
Tspan9	tetraspanin 9	5.48	3.54	5.77	5.26
Xlr4b	X-linked lymphocyte-regulated 4B	0.85	0.66	1.32	0.83
Exoc3l4	exocyst complex component 3-like 4	0.1	0.04	0.35	0.18
Fchsd1	FCH and double SH3 domains 1	4.83	6.01	7.15	6.03
Uba6	ubiquitin-like modifier activating enzyme 6	4.89	5.24	7.09	5.25
Nr2f6	nuclear receptor subfamily 2, group F, member 6	0.85	0.83	1.39	0.96
Tanc1	tetratricopeptide repeat, ankyrin repeat and coiled-coil containing 1	3.98	3.7	4.62	4.82
Mapk13	mitogen-activated protein kinase 13	0.1	0.1	0.48	0.12
Atp1b1	ATPase, Na+/K+ transporting, beta 1 polypeptide	38.16	31.83	47.7	35.36
Msrb1	methionine sulfoxide reductase B1	21.46	17.82	25.22	21.54
Cr1l	complement component (3b/4b) receptor 1-like	20.98	19.52	25.44	22.76
Prdm2	PR domain containing 2, with ZNF domain	16.84	16.95	20.87	19.39
Vps13d	vacuolar protein sorting 13 D (yeast)	17.09	18.04	20.74	21.1
Lime1	Lck interacting transmembrane adaptor 1	40.62	34.3	45.28	43.53
Osm	oncostatin M	2.57	2.02	2.7	3.08
Tuft1	tuftelin 1	2.47	2.12	3.21	2.57
Xrcc6bp1	XRCC6 binding protein 1	3.01	1.47	2.26	3.39
Atf7	activating transcription factor 7	6.77	7.19	7.47	9.37
Tspyl1	testis-specific protein, Y-encoded-like 1	41.81	34.72	51.91	38.78
Itk	IL2 inducible T cell kinase	119.35	106.08	137.01	129.4
Rhobtb1	Rho-related BTB domain containing 1	0.1	0.12	0.36	0.26
Pnet-ps	prenatal ethanol induced mRNA, pseudogene	8.48	8.02	8.29	11.54
Morn3	MORN repeat containing 3	0	0	0.36	0
Cnnm3	cyclin M3	11.64	9.81	13.99	11.68
Jak2	Janus kinase 2	31.3	32.8	40.13	35.86
Il23r	interleukin 23 receptor	0.12	0.05	0.13	0.43
Arhgef10	Rho guanine nucleotide exchange factor (GEF) 10	1.73	1.78	2.19	2.31
Crtc2	CREB regulated transcription coactivator 2	31.84	30.74	37.93	36.24
Galc	galactosylceramidase	2.13	2.17	2.5	2.93
Plagl2	pleiomorphic adenoma gene-like 2	17.24	16.57	19.27	20.95
Serpinb9b	serine (or cysteine) peptidase inhibitor, clade B, member 9b	0.07	0	0.17	0.27
Dand5	DAN domain family, member 5	2.09	1.9	2.82	2.24
Zfp449	zinc finger protein 449	0.5	0.3	0.64	0.66
Tspan33	tetraspanin 33	0.23	0.29	0.52	0.45
Rell2	RELT-like 2	0.8	0.56	0.96	1
Plcd3	phospholipase C, delta 3	0.2	0.32	0.33	0.64
Trp53rk	transformation related protein 53 regulating kinase	0.24	0.45	0.85	0.32
Zmiz2	zinc finger, MIZ-type containing 2	47.53	45.61	55.22	54.89
Olig3	oligodendrocyte transcription factor 3	1.68	1.59	2.66	1.55
Tmem189	transmembrane protein 189	16.87	19.51	22.65	20.57
AI429214	expressed sequence AI429214	0.32	0.43	0.52	0.72
Lbh	limb-bud and heart	100.3	93.05	120.6	107.54
BC020402	cDNA sequence BC020402	1.08	0.52	0.94	1.3
Bend4	BEN domain containing 4	0.27	0.32	0.43	0.62
Aldob	aldolase B, fructose-bisphosphate	0	0.14	0.52	0
Hist1h3i	histone cluster 1, H3i	0.31	0	0	0.72
Ier5	immediate early response 5	17.25	12.82	22.4	13.36
Serf2	small EDRK-rich factor 2	18.26	16.35	23.61	17.49
Cnksr3	Cnksr family member 3	2.66	2.28	3.28	2.89
Rrp9	RRP9, small subunit (SSU) processome component, homolog (yeast)	10.62	10.36	12.52	12.53
Slfn2	schlafen 2	71.07	53.24	82.87	63.8
Specc1	sperm antigen with calponin homology and coiled-coil domains 1	0.07	0.19	0.56	0.1
Serpina3f	serine (or cysteine) peptidase inhibitor, clade A, member 3F	0.2	0.06	0.59	0.07
Tmem86a	transmembrane protein 86A	2.56	2	4.03	1.69
Coro2a	coronin, actin binding protein 2A	4.05	3.29	4.39	4.6
Crispld2	cysteine-rich secretory protein LCCL domain containing 2	1.26	0.82	1.9	0.9
Unc93b1	unc-93 homolog B1 (C. elegans)	9.44	7.15	11.53	8.34
Farsa	phenylalanyl-tRNA synthetase, alpha subunit	27.99	23.47	32.9	27.99
Egln2	EGL nine homolog 2 (C. elegans)	28.13	24.87	34.76	27.94
Syngr4	synaptogyrin 4	0	0.44	0.7	0.17
Gsta3	glutathione S-transferase, alpha 3	0.1	0	0.23	0.24
AI428936	expressed sequence AI428936	0.7	0.31	0.5	1.04
Cd86	CD86 antigen	1.93	1.24	1.35	2.73
S1pr2	sphingosine-1-phosphate receptor 2	3.82	3.1	4.76	3.73
Tmem116	transmembrane protein 116	0.21	0.29	0.7	0.24
BC028789	cDNA sequence BC028789	3.31	5.94	5.27	5.96
Gem	GTP binding protein (gene overexpressed in skeletal muscle)	0.91	0.5	0.91	1.1
Ormdl1	ORM1-like 1 (S. cerevisiae)	13.82	10.81	14.34	14.97
Trip10	thyroid hormone receptor interactor 10	2.38	2.62	3.77	2.46
Eea1	early endosome antigen 1	1.13	0.86	1.49	1.2
Rgl3	ral guanine nucleotide dissociation stimulator-like 3	0.24	0.27	0.4	0.55
Usp40	ubiquitin specific peptidase 40	3.57	4.13	4.91	4.49
Calcoco1	calcium binding and coiled coil domain 1	37.95	39.96	42.25	49.66
Pptc7	PTC7 protein phosphatase homolog (S. cerevisiae)	20.49	19.52	25.28	22.09
Mx2	myxovirus (influenza virus) resistance 2	1.11	1.06	0.99	1.91
Srgn	serglycin	105.46	89.55	128.67	100.82
Olfr524	olfactory receptor 524	0	0	0.35	0
Serpina11	serine (or cysteine) peptidase inhibitor, clade A (alpha-1 antiproteinase, antitrypsin), member 11	0	0	0	0.35
Il2rg	interleukin 2 receptor, gamma chain	257	231.25	288.21	285.81
Sv2a	synaptic vesicle glycoprotein 2 a	1.25	0.98	1.75	1.22
Plekha6	pleckstrin homology domain containing, family A member 6	0.12	0.11	0.27	0.35
Uck1	uridine-cytidine kinase 1	9.26	6.47	9.51	9.32
Klf9	Kruppel-like factor 9	0.67	0.48	1.05	0.65
Zfp592	zinc finger protein 592	23.83	25.34	28.81	29.29
Bcl10	B cell leukemia/lymphoma 10	20.53	17.37	27.93	16.93
Hist1h3g	histone cluster 1, H3g	0.3	0.28	0.69	0.34
Malat1	metastasis associated lung adenocarcinoma transcript 1 (non-coding RNA)	187.45	249.19	231.5	281.64
Herc1	hect (homologous to the E6-AP (UBE3A) carboxyl terminus) domain and RCC1 (CHC1)-like domain (RLD) 1	15.14	16.33	17.99	19.31
Wdfy1	WD repeat and FYVE domain containing 1	3.49	5.08	4.81	5.6
Foxn3	forkhead box N3	17.48	21.72	22.12	24.25
Tsc22d3	TSC22 domain family, member 3	23.7	21.29	29.99	23.16
Phf1	PHD finger protein 1	30.61	25.53	33.55	32.68
Tmem176a	transmembrane protein 176A	5.23	4.36	4.91	6.69
Zfand3	zinc finger, AN1-type domain 3	20.05	13.82	21.68	18.41
Fitm2	fat storage-inducing transmembrane protein 2	2.31	2.27	3.34	2.38
C87436	expressed sequence C87436	6.65	6.94	8.69	7.6
Rps4y2	ribosomal protein S4, Y-linked 2	0.83	0.75	1.45	0.75
Nog	noggin	0.24	0.07	0.53	0.18
Rint1	RAD50 interactor 1	7.33	7.25	8	9.45
Mllt3	myeloid/lymphoid or mixed-lineage leukemia (trithorax homolog, Drosophila); translocated to, 3	12.08	8.8	12.33	12.51
Sertad1	SERTA domain containing 1	11.2	8.93	13.6	10.36
Heca	headcase homolog (Drosophila)	23.86	21.18	27.1	26.08
Man2b2	mannosidase 2, alpha B2	10.34	10.95	12.91	12.41
Ptk2b	PTK2 protein tyrosine kinase 2 beta	52.31	50.12	65.47	55.02
Xrcc2	X-ray repair complementing defective repair in Chinese hamster cells 2	2.8	2.32	3.42	2.93
Cbr2	carbonyl reductase 2	0.46	0.84	1	0.87
Zfand1	zinc finger, AN1-type domain 1	1.19	1.62	1.29	2.35
Akap13	A kinase (PRKA) anchor protein 13	43.25	52.38	53.32	59.15
Gpr137b	G protein-coupled receptor 137B	0.47	0.72	1.03	0.71
Qtrt1	queuine tRNA-ribosyltransferase 1	7.19	6.19	7.8	8.23
Grn	granulin	10.05	9.04	13.7	9.02
Zfp235	zinc finger protein 235	1.88	1.41	2.09	2.11
Usp53	ubiquitin specific peptidase 53	2.64	2.28	2.65	3.46
Dusp1	dual specificity phosphatase 1	30.2	21.81	38.6	22.69
Hdac5	histone deacetylase 5	15.61	15.01	19.64	16.58
Fbxw4	F-box and WD-40 domain protein 4	10.1	8.48	11.48	10.63
H2-T22	histocompatibility 2, T region locus 22	9.46	8.49	11.73	9.64
AU015791	expressed sequence AU015791	0.1	0	0.46	0
Cd34	CD34 antigen	1.2	0.65	1.7	0.81
Oraov1	oral cancer overexpressed 1	9.54	8.71	12.98	8.74
Lasp1	LIM and SH3 protein 1	43.08	38.14	52.08	43.4
Rhbdd1	rhomboid domain containing 1	4.76	4.92	5.94	5.74
S100a16	S100 calcium binding protein A16	0.14	0.26	0.32	0.49
Tmem120a	transmembrane protein 120A	6.07	5.16	8.06	5.43
Tram2	translocating chain-associating membrane protein 2	3.87	4.74	5.68	4.74
Pttg1	pituitary tumor-transforming gene 1	8.11	9.66	10.88	10.26
Tmem38b	transmembrane protein 38B	1.54	1.8	2.64	1.61
Zfp773	zinc finger protein 773	2.4	1.94	3.18	2.24
Pmepa1	prostate transmembrane protein, androgen induced 1	4.3	3.04	5.08	3.85
Sh3bp5	SH3-domain binding protein 5 (BTK-associated)	5.83	4.81	6.95	5.84
Gnaz	guanine nucleotide binding protein, alpha z subunit	0	0	0.13	0.21
F12	coagulation factor XII (Hageman factor)	0	0	0.17	0.17
Zfp646	zinc finger protein 646	26.9	29.69	32.31	34.24
Rgs2	regulator of G-protein signaling 2	13.48	11.64	16.34	13.39
Rtn4rl1	reticulon 4 receptor-like 1	5.27	6.51	7.17	6.95
Uap1l1	UDP-N-acteylglucosamine pyrophosphorylase 1-like 1	2.34	2.2	3.86	1.79
Hs3st1	heparan sulfate (glucosamine) 3-O-sulfotransferase 1	0.08	0.16	0.2	0.42
Herc2	hect (homologous to the E6-AP (UBE3A) carboxyl terminus) domain and RCC1 (CHC1)-like domain (RLD) 2	16.71	19.81	20.72	22.33
Pml	promyelocytic leukemia	21.14	20.69	23.08	26.18
Cript	cysteine-rich PDZ-binding protein	18.41	19	22.31	21.78
Tdeanc2	transcription elongation factor A (SII) N-terminal and central domain containing 2	4.34	5.65	6.77	5.25
Pdp1	pyruvate dehyrogenase phosphatase catalytic subunit 1	2.98	3.47	4.56	3.32
Rufy2	RUN and FYVE domain-containing 2	6.29	6.78	7.92	7.7
Plagl1	pleiomorphic adenoma gene-like 1	0.02	0.05	0.19	0.23
Rpl10a	ribosomal protein L10A	11.45	8.98	12.84	11.38
Ak8	adenylate kinase 8	0.19	0	0	0.56
Nfe2l1	nuclear factor, erythroid derived 2,-like 1	19.15	18.23	23.1	20.93
Prkab2	protein kinase, AMP-activated, beta 2 non-catalytic subunit	2.15	2.72	2.98	3.05
Mob3a	MOB kinase activator 3A	51.09	50.77	65.47	53.92
Trim21	tripartite motif-containing 21	14.85	14.33	19.08	15.36
Vsx2	visual system homeobox 2	0.04	0.04	0.21	0.22
Nf1	neurofibromatosis 1	3.97	4.67	5.19	5.24
Usp42	ubiquitin specific peptidase 42	9.08	10.93	13.08	10.63
Chid1	chitinase domain containing 1	2.81	3.4	4.47	3.12
Ptger4	prostaglandin E receptor 4 (subtype EP4)	12.88	11.18	14.49	13.95
Rps6ka2	ribosomal protein S6 kinase, polypeptide 2	0.9	0.79	1.46	0.85
Ep300	E1A binding protein p300	27.32	30.02	31.28	36.03
Gltscr1	glioma tumor suppressor candidate region gene 1	17.48	17.92	20.91	20.77
Sertad4	SERTA domain containing 4	0.09	0.59	0.4	0.73
Sf3b4	splicing factor 3b, subunit 4	7.37	6.85	10.12	6.82
Enox	expressed neighbor of Xist	0.87	1.13	1.36	1.31
Inhba	inhibin beta-A	0.09	0	0.44	0
Klf1	Kruppel-like factor 1 (erythroid)	0.09	0	0.44	0
Tctn2	tectonic family member 2	0	0.21	0.12	0.46
Mfsd9	major facilitator superfamily domain containing 9	0.3	0.45	0.65	0.56
Oma1	OMA1 homolog, zinc metallopeptidase (S. cerevisiae)	8.32	8.46	11.23	8.69
Txnip	thioredoxin interacting protein	152.43	148.88	195.09	156.91
Klhl21	kelch-like 21 (Drosophila)	6.06	4.75	7.23	5.72
Trp53	transformation related protein 53	64.84	57.73	71.05	72.31
Mapk1ip1	mitogen-activated protein kinase 1 interacting protein 1	19.14	15.91	20.75	20.48
Plp1	proteolipid protein (myelin) 1	0.49	0.27	0.53	0.69
Lrrn4cl	LRRN4 C-terminal like	0.12	0.1	0.53	0.06
Ugcg	UDP-glucose ceramide glucosyltransferase	47.06	45.48	58.16	50.13
Tap1	transporter 1, ATP-binding cassette, sub-family B (MDR/TAP)	52.83	49.55	64.23	55.52
Aoc2	amine oxidase, copper containing 2 (retina-specific)	5.68	4.58	5.69	6.61
Plag1	pleiomorphic adenoma gene 1	0.75	0.74	0.88	1.19
Hlx	H2.0-like homeobox	0.21	0.26	0.47	0.41
Ptger1	prostaglandin E receptor 1 (subtype EP1)	0.14	0.27	0.65	0.16
Rsl1	regulator of sex limited protein 1	2.94	2.17	4.2	2.09
Atp6v0d2	ATPase, H+ transporting, lysosomal V0 subunit D2	0.18	0.11	0.54	0.13
Adora2a	adenosine A2a receptor	7	6.85	9.09	7.39
Tnip3	TNFAIP3 interacting protein 3	0.08	0.03	0.18	0.28
Rabif	RAB interacting factor	17.55	16.12	22.46	17.12
Mfsd3	major facilitator superfamily domain containing 3	2.48	1.98	3.64	1.89
Mtf1	metal response element binding transcription factor 1	3.57	3.98	4.46	4.67
Fzd10	frizzled homolog 10 (Drosophila)	0.58	1.05	0.8	1.43
Cort	cortistatin	0.3	0	0.68	0
Irak4	interleukin-1 receptor-associated kinase 4	4.54	4.36	5.72	4.98
Cmbl	carboxymethylenebutenolidase-like (Pseudomonas)	0	0	0	0.33
Gpx8	glutathione peroxidase 8 (putative)	0	0	0.33	0
Mcpt1	mast cell protease 1	0	0	0.33	0
Gpd1	glycerol-3-phosphate dehydrogenase 1 (soluble)	0.39	0.4	0.49	0.76
Wdfy2	WD repeat and FYVE domain containing 2	10.16	12.06	15.39	10.82
Retnlg	resistin like gamma	0.24	1.16	1.69	0.27
Gtf2ird2	GTF2I repeat domain containing 2	4.29	3.55	5.25	4.21
Tgoln1	trans-golgi network protein	34.9	32.29	40.86	37.72
Lrtm2	leucine-rich repeats and transmembrane domains 2	0.6	0.5	0.74	0.87
Tmem9b	TMEM9 domain family, member B	21.73	19.68	29.18	19.37
Mafa	v-maf musculoaponeurotic fibrosarcoma oncogene family, protein A (avian)	0	0.25	0.62	0
Lphn1	latrophilin 1	25.46	22.55	27.84	28.39
Cacna1e	calcium channel, voltage-dependent, R type, alpha 1E subunit	5.81	3.82	6.33	5.21
Slc35a5	solute carrier family 35, member A5	5.01	5.29	6.46	5.86
Hps1	Hermansky-Pudlak syndrome 1 homolog (human)	10.47	10.74	13.23	11.79
Tbc1d4	TBC1 domain family, member 4	5.41	6.42	7.66	6.44
Rprd2	regulation of nuclear pre-mRNA domain containing 2	12.97	13.18	14.9	15.87
Zswim6	zinc finger, SWIM domain containing 6	4.09	3.73	4.34	5.09
Il1rn	interleukin 1 receptor antagonist	0.23	0.21	0.38	0.46
Scrn3	secernin 3	1.02	1.19	1.48	1.42
Dyx1c1	dyslexia susceptibility 1 candidate 1 homolog (human)	0.71	0.28	1.04	0.44
Fam110b	family with sequence similarity 110, member B	2.3	1.07	3.27	0.98
Asah1	N-acylsphingosine amidohydrolase 1	5.84	6.44	7.02	7.6
43718	septin 10	0.11	0.21	0.51	0.19
Cadm4	cell adhesion molecule 4	0.06	0.26	0.63	0.07
Med29	mediator complex subunit 29	1.9	2.45	3.17	2.22
Urgcp	upregulator of cell proliferation	5.14	4.83	6.37	5.56
Tnfsf4	tumor necrosis factor (ligand) superfamily, member 4	0	0.26	0.42	0.21
Eif4e3	eukaryotic translation initiation factor 4E member 3	34.76	34.28	40.77	39.9
Dnajc13	DnaJ (Hsp40) homolog, subfamily C, member 13	15.16	16.08	19.21	17.47
Mettl20	methyltransferase like 20	3.09	3.65	4.06	4.11
Lmo1	LIM domain only 1	0.14	0	0	0.49
Asna1	arsA arsenite transporter, ATP-binding, homolog 1 (bacterial)	31.5	26.92	35.4	32.89
Mib2	mindbomb homolog 2 (Drosophila)	13.3	12.33	15.88	14.26
Pacs1	phosphofurin acidic cluster sorting protein 1	23.69	21.49	29.3	23.58
Aqp9	aquaporin 9	0.65	0.54	1.04	0.67
Phyh	phytanoyl-CoA hydroxylase	6.01	5.06	5.82	7.38
Basp1	brain abundant, membrane attached signal protein 1	8.37	7.19	10.93	7.49
Vim	vimentin	99.76	75.4	118.69	85.32
Znfx1	zinc finger, NFX1-type containing 1	10	10.17	13.1	10.68
Mea1	male enhanced antigen 1	19.25	15.21	20.86	19.53
D10Ertd709e	DNA segment, Chr 10, ERATO Doi 709, expressed	0.12	0.22	0.38	0.34
Gpr146	G protein-coupled receptor 146	5.18	3.91	6.92	3.97
Ctif	CBP80/20-dependent translation initiation factor	0.74	0.78	0.94	1.15
Cdr2	cerebellar degeneration-related 2	2.32	2.72	2.72	3.46
Cdcp1	CUB domain containing protein 1	0.03	0.07	0.26	0.18
Nrp	neural regeneration protein	1.48	1.34	1.17	2.43
Ccdc126	coiled-coil domain containing 126	2.5	3.35	4.69	2.43
Ugt1a1	UDP glucuronosyltransferase 1 family, polypeptide A1	0	0.04	0.21	0.16
Ugt1a2	UDP glucuronosyltransferase 1 family, polypeptide A2	0	0.04	0.21	0.16
Ugt1a5	UDP glucuronosyltransferase 1 family, polypeptide A5	0	0.04	0.21	0.16
Ugt1a9	UDP glucuronosyltransferase 1 family, polypeptide A9	0	0.04	0.21	0.16
Rufy1	RUN and FYVE domain containing 1	4.94	4.32	5.04	6.04
Tshz3	teashirt zinc finger family member 3	0.21	0.08	0.27	0.39
Ltc4s	leukotriene C4 synthase	0	0.23	0	0.59
Dctd	dCMP deaminase	1.38	1.64	2.04	1.79
Pard6a	par-6 (partitioning defective 6,) homolog alpha (C. elegans)	5.1	3.51	4.08	6.24
Fhdc1	FH2 domain containing 1	0.07	0.04	0.22	0.23
Cd52	CD52 antigen	393.69	308.03	417.05	398.03
D6Ertd474e	DNA segment, Chr 6, ERATO Doi 474, expressed	0.11	0.25	0.49	0.25
Cbx2	chromobox 2	8.6	9.09	10.85	10.01
Adam23	a disintegrin and metallopeptidase domain 23	0.32	0.29	0.49	0.54
Lysmd3	LysM, putative peptidoglycan-binding, domain containing 3	7.3	8.54	8.9	9.81
Zgpat	zinc finger, CCCH-type with G patch domain	33.4	32.88	39.03	38.23
Samd10	sterile alpha motif domain containing 10	5.89	4.3	6.71	5.44
Crebl2	cAMP responsive element binding protein-like 2	5.18	4.58	5.82	5.83
Ttc32	tetratricopeptide repeat domain 32	3.01	3.15	4.8	2.67
Smyd5	SET and MYND domain containing 5	8.07	7.31	9.37	8.8
Gimap1	GTPase, IMAP family member 1	53.19	41.31	63.52	46.47
Ralgapa2	Ral GTPase activating protein, alpha subunit 2 (catalytic)	5.98	6.85	7.58	7.63
Med11	mediator of RNA polymerase II transcription, subunit 11 homolog (S. cerevisiae)	12.83	8.23	13.53	11.23
Ppic	peptidylprolyl isomerase C	1.47	1.89	1.32	2.9
Lmbr1	limb region 1	0.41	0.52	0.9	0.5
Rapgef4	Rap guanine nucleotide exchange factor (GEF) 4	1	1.49	1.61	1.6
Gpr171	G protein-coupled receptor 171	11.61	8.84	14.68	9.37
Lnx2	ligand of numb-protein X 2	8.26	9.7	11.27	9.89
Sgsh	N-sulfoglucosamine sulfohydrolase (sulfamidase)	3.44	3.11	4.21	3.71
Cds1	CDP-diacylglycerol synthase 1	0.03	0.03	0.26	0.13
Dtd1	D-tyrosyl-tRNA deacylase 1 homolog (S. cerevisiae)	5.06	6.93	9.37	4.86
Fxyd3	FXYD domain-containing ion transport regulator 3	0	0	0	0.32
Gstt1	glutathione S-transferase, theta 1	0	0	0.32	0
Zfp133-ps	zinc finger protein 133, pseudogene	0	0	0	0.32
Bend6	BEN domain containing 6	0.2	0.24	0.14	0.69
Map3k11	mitogen-activated protein kinase kinase kinase 11	26.22	29.03	33.72	30.68
Laptm5	lysosomal-associated protein transmembrane 5	430.49	378.11	482.72	455.26
Haus8	4HAUS augmin-like complex, subunit 8	12.24	11.26	16.47	11.1
Pbxip1	pre B cell leukemia transcription factor interacting protein 1	17.4	17.75	20.49	20.58
Fuom	fucose mutarotase	1.46	1.75	1.58	2.46
Lipo1	lipase, member O1	2.73	2.74	3.91	2.75
Esrp1	epithelial splicing regulatory protein 1	0.08	0.18	0.26	0.36
Tro	trophinin	0.16	0.1	0.46	0.16
Gbe1	glucan (1,4-alpha-), branching enzyme 1	4.17	4.64	6.4	4.13
Gtpbp6	GTP binding protein 6 (putative)	14.13	13.6	17.88	14.58
Slc43a1	solute carrier family 43, member 1	25.48	23.37	27.16	29.78
Tmem57	transmembrane protein 57	17.2	19.37	22.03	20.67
N4bp2l1	NEDD4 binding protein 2-like 1	6.73	8.21	8.84	8.79
Ankrd44	ankyrin repeat domain 44	40.74	36.55	44.07	45.8
Hgd	homogentisate 1, 2-dioxygenase	0.08	0	0	0.41
Med18	mediator of RNA polymerase II transcription, subunit 18 homolog (yeast)	3.3	2.14	4.71	1.91
Slc24a6	solute carrier family 24 (sodium/potassium/calcium exchanger), member 6	1.87	1.69	1.66	2.78
Lef1	lymphoid enhancer binding factor 1	131.31	119.46	156.34	134.43
Gadd45a	growth arrest and DNA-damage-inducible 45 alpha	15.93	13.13	18.53	15.44
Dgcr2	DiGeorge syndrome critical region gene 2	27.06	25.6	31.37	29.93
Tmem138	transmembrane protein 138	6.38	6.87	7.11	8.55
Slc9a6	solute carrier family 9 (sodium/hydrogen exchanger), member 6	3.38	3.62	4.61	3.81
Wdr1	WD repeat domain 1	119.87	105.92	137.17	124.56
Commd10	COMM domain containing 10	9.1	9.45	11.54	10.25
Igf2r	insulin-like growth factor 2 receptor	19.47	18.92	22.83	21.92
Ube2d1	ubiquitin-conjugating enzyme E2D 1	40.76	39.03	45.66	47
Trafd1	TRAF type zinc finger domain containing 1	19.7	20.39	23.1	23.61
Fcgr1	Fc receptor, IgG, high affinity I	0.24	0.05	0.52	0.13
Cramp1l	Crm, cramped-like (Drosophila)	16.72	18.96	19.94	21.66
Ugt1a10	UDP glycosyltransferase 1 family, polypeptide A10	0	0.04	0.2	0.16
Ugt1a6a	UDP glucuronosyltransferase 1 family, polypeptide A6A	0	0.04	0.2	0.16
Zfp27	zinc finger protein 27	3.5	3.17	3.89	4.14
Cdk14	cyclin-dependent kinase 14	0.19	0.17	0.55	0.18
Parm1	prostate androgen-regulated mucin-like protein 1	0.3	0	0.32	0.34
Jag1	jagged 1	0.14	0.1	0.5	0.09
Agbl5	ATP/GTP binding protein-like 5	11.41	13.29	15.07	13.8
Casc1	cancer susceptibility candidate 1	0.56	0.9	0.81	1.19
Rassf5	Ras association (RalGDS/AF-6) domain family member 5	70.77	61.9	78.47	75.2
Entpd6	ectonucleoside triphosphate diphosphohydrolase 6	7.8	8.61	10.86	8.42
Nt5dc1	5'-nucleotidase domain containing 1	11.2	12.73	13.92	14.05
Pak6	p21 protein (Cdc42/Rac)-activated kinase 6	1.2	1.23	1.72	1.4
Mxd1	MAX dimerization protein 1	11.63	9.82	14.16	10.94
Ubac2	ubiquitin associated domain containing 2	26.86	25.12	32.72	27.66
Cd6	CD6 antigen	113.19	109.8	142.36	115.62
Ninj1	ninjurin 1	6.01	5.32	7.89	5.51
Cyp4v3	cytochrome P450, family 4, subfamily v, polypeptide 3	1.02	0.78	0.93	1.46
Taf12	TAF12 RNA polymerase II, TATA box binding protein (TBP)-associated factor	33.58	30.74	39.73	34.88
Otud3	OTU domain containing 3	5.31	5.84	7	6.19
Cdh16	cadherin 16	0	0	0.1	0.21
Pcp4l1	Purkinje cell protein 4-like 1	0	0	0.21	0.1
BC059841	cDNA sequence BC059841	0	0	0.31	0
Gpx2	glutathione peroxidase 2	0	0	0.31	0
Krt14	keratin 14	0	0	0	0.31
Mamstr	MEF2 activating motif and SAP domain containing transcriptional regulator	0	0	0.31	0
Myl9	myosin, light polypeptide 9, regulatory	0	0	0.31	0
D5Ertd605e	DNA segment, Chr 5, ERATO Doi 605, expressed	4.32	3.23	5.17	3.86
Luzp1	leucine zipper protein 1	1.09	1.04	1.59	1.18
Rap1gap	Rap1 GTPase-activating protein	0.09	0.04	0.2	0.26
Asap1	ArfGAP with SH3 domain, ankyrin repeat and PH domain1	12.73	11.5	15.01	13.28
Map3k12	mitogen-activated protein kinase kinase kinase 12	4.58	3.37	4.1	5.39
Carns1	carnosine synthase 1	16.9	16.64	19.84	19.2
Casp1	caspase 1	1.04	1.42	0.68	2.47
Btbd11	BTB (POZ) domain containing 11	3.16	2.67	3.75	3.29
Arhgap31	Rho GTPase activating protein 31	8.51	9.81	12.11	9.35
Tfec	transcription factor EC	0.26	0.07	0.19	0.5
Pde1b	phosphodiesterase 1B, Ca2+-calmodulin dependent	13.14	13.36	16.41	14.49
Fam176b	family with sequence similarity 176, member B	9.88	8.73	11.85	9.94
Ccdc137	coiled-coil domain containing 137	11.14	9.42	14.08	9.96
Fam120c	family with sequence similarity 120C	1.93	1.97	2.27	2.54
Zfp189	zinc finger protein 189	3.38	2.92	4.13	3.45
Nptxr	neuronal pentraxin receptor	0.19	0.08	0.34	0.28
BB163080	expressed sequence BB163080	0.12	0.41	0.56	0.36
Adam11	a disintegrin and metallopeptidase domain 11	0.55	1.15	1.54	0.73
Pebp1	phosphatidylethanolamine binding protein 1	24.27	24.53	27.34	29.28
Habp4	hyaluronic acid binding protein 4	3.08	4.02	4.82	3.68
AU022840	expressed sequence AU022840	0.54	0.32	0.59	0.71
Plcg2	phospholipase C, gamma 2	3.54	3.37	4.72	3.56
Csf2rb2	colony stimulating factor 2 receptor, beta 2, low-affinity (granulocyte-macrophage)	0.34	0.46	0.81	0.42
Invs	inversin	3.01	3.26	4.63	2.91
Psd2	pleckstrin and Sec7 domain containing 2	0.1	0.18	0.29	0.34
Abcd4	ATP-binding cassette, sub-family D (ALD), member 4	6.14	7.04	6.12	9.39
Ints8	integrator complex subunit 8	11.83	11.93	15.08	12.63
Ublcp1	ubiquitin-like domain containing CTD phosphatase 1	4.37	5.5	6.27	5.42
Lrp11	low density lipoprotein receptor-related protein 11	0.23	0.12	0.4	0.31
Lrp10	low-density lipoprotein receptor-related protein 10	67.9	71.56	84.94	76.18
Srxn1	sulfiredoxin 1 homolog (S. cerevisiae)	0.22	0.2	0.48	0.31
Rnf111	ring finger 111	19.29	19.92	21.49	24.02
Ssfa2	sperm specific antigen 2	4.48	5.24	6.54	4.97
Map3k3	mitogen-activated protein kinase kinase kinase 3	17.01	18.19	21.73	19.15
Qsox1	quiescin Q6 sulfhydryl oxidase 1	11.17	12.38	14.93	12.52
Epdr1	ependymin related protein 1 (zebrafish)	0.12	0.11	0.28	0.29
Catsperg1	cation channel, sperm-associated, gamma 1	0.08	0.15	0.38	0.19
Zfp2	zinc finger protein 2	0.2	0.36	0.44	0.51
Sipa1	signal-induced proliferation associated gene 1	50.74	42.02	56.36	50.83
Slc30a9	solute carrier family 30 (zinc transporter), member 9	14.77	16.08	18.65	17.2
Mapkapk3	mitogen-activated protein kinase-activated protein kinase 3	6.92	6.52	7.81	7.98
Rin2	Ras and Rab interactor 2	0.33	0.43	0.88	0.3
Anxa6	annexin A6	58.92	47.54	69.52	53.44
Pdia4	protein disulfide isomerase associated 4	28.05	26.62	35.75	27.54
Ccr1	chemokine (C-C motif) receptor 1	0.33	0.3	0.72	0.31
Trim69	tripartite motif-containing 69	0.17	0	0	0.5
Zfp71-rs1	zinc finger protein 71, related sequence	2.72	2.32	3.82	2.29
Smpdl3a	sphingomyelin phosphodiesterase, acid-like 3A	8.76	7.21	10.74	7.96
Flna	filamin, alpha	104.18	93.21	119.19	108.49
Zfp426	zinc finger protein 426	9.38	9.36	11.53	10.36
Slc41a1	solute carrier family 41, member 1	9.32	8.96	9.96	11.4
AI464196	expressed sequence AI464196	3.47	3.09	3.89	3.97
Eif4ebp3	eukaryotic translation initiation factor 4E binding protein 3	12.38	11.47	15.53	12.24
Dgkz	diacylglycerol kinase zeta	187.48	187.93	219.17	213.45
C79242	expressed sequence C79242	2.05	2.02	3.24	1.75
Itpripl2	inositol 1,4,5-triphosphate receptor interacting protein-like 2	0.64	0.33	0.85	0.57
Wipf2	WAS/WASL interacting protein family, member 2	10.63	9.95	12.18	11.82
Rbm4	RNA binding motif protein 4	10.97	13.32	14.89	13.38
Tmppe	transmembrane protein with metallophosphoesterase domain	6.84	6.42	7.77	7.8
Myadml2	myeloid-associated differentiation marker-like 2	0.06	0.12	0.44	0.07
Pla2g4f	phospholipase A2, group IVF	1.01	0.36	1.09	0.79
Mtm1	X-linked myotubular myopathy gene 1	2.12	2.29	2.3	3.08
Clec4f	C-type lectin domain family 4, member f	0	0.05	0.14	0.22
Tirap	toll-interleukin 1 receptor (TIR) domain-containing adaptor protein	0.22	0.23	0.42	0.4
Ap1ar	adaptor-related protein complex 1 associated regulatory protein	22.68	23.66	26.47	27.17
Klc4	kinesin light chain 4	10.17	11.74	13.77	11.75
Pced1a	PC-esterase domain containing 1A	3.9	3.77	4.79	4.34
Cd209e	CD209e antigen	0.53	0.32	0.58	0.7
H2-T9	histocompatibility 2, T region locus 9	10.05	8.84	12.58	9.46
Mettl2	methyltransferase like 2	9.68	9.75	12.86	9.8
Efcab9	EF-hand calcium binding domain 9	0	0.92	0.44	0.92
Cnot6l	CCR4-NOT transcription complex, subunit 6-like	32.12	43.53	42.89	44.45
Ppp1r13b	protein phosphatase 1, regulatory (inhibitor) subunit 13B	15.22	14.21	17.53	16.63
Rsc1a1	regulatory solute carrier protein, family 1, member 1	19.8	21.13	23.62	23.77
Rem2	rad and gem related GTP binding protein 2	0.24	0.22	0.36	0.47
Hist1h2be	histone cluster 1, H2be	0.12	0.34	0.41	0.42
Dynll1	dynein light chain LC8-type 1	22.67	14.7	24.67	18.62
Tmem160	transmembrane protein 160	10.11	15.49	17.28	12.47
Kcnk6	potassium inwardly-rectifying channel, subfamily K, member 6	0.61	0.45	0.83	0.69
H2-T23	histocompatibility 2, T region locus 23	54.04	55.49	71.02	55.27
Bst2	bone marrow stromal cell antigen 2	32.28	25.67	39.94	27.01
Zfyve21	zinc finger, FYVE domain containing 21	3.87	3.06	4.19	4.08
A1cf	APOBEC1 complementation factor	0	0	0.26	0.04
Darc	Duffy blood group, chemokine receptor	0	0	0	0.3
Trim58	tripartite motif-containing 58	0	0	0.15	0.15
Myo9a	myosin IXa	2.44	2.3	2.55	3.2
Fam176a	family with sequence similarity 176, member A	0	0.07	0.38	0
Tyk2	tyrosine kinase 2	13.04	12.9	15.59	14.53
Snx24	sorting nexing 24	0	0.14	0.18	0.28
Rab43	RAB43, member RAS oncogene family	6.18	6.6	7.54	7.45
Tex2	testis expressed gene 2	7.37	6.82	9.32	7.29
Agap2	ArfGAP with GTPase domain, ankyrin repeat and PH domain 2	21.02	18.96	25.09	21.16
Tmem64	transmembrane protein 64	5.89	5.3	6.46	6.7
Plekhm1	pleckstrin homology domain containing, family M (with RUN domain) member 1	20.46	18	21.99	22.51
Creb3	cAMP responsive element binding protein 3	13.22	13.33	16.95	13.86
AA645497	expressed sequence AA645497	5.85	9.38	8.05	9.75
Prelid2	PRELI domain containing 2	1.31	0.78	0	2.7
Mgll	monoglyceride lipase	0.13	0.15	0.36	0.26
Foxp3	forkhead box P3	2.05	0.98	1.83	1.95
Lman1l	lectin, mannose-binding 1 like	0.08	0	0.19	0.2
Arhgef17	Rho guanine nucleotide exchange factor (GEF) 17	0.24	0.11	0.36	0.34
Nrip1	nuclear receptor interacting protein 1	39.9	36.68	48.21	40.07
Itgax	integrin alpha X	1.21	1.56	1.62	1.86
Pgap1	post-GPI attachment to proteins 1	1.22	1.08	1.36	1.58
Nek6	NIMA (never in mitosis gene a)-related expressed kinase 6	0.58	0.78	0.94	0.92
Setx	senataxin	25.63	26.83	29.43	31.13
Man1c1	mannosidase, alpha, class 1C, member 1	0.87	0.63	1.16	0.86
Slc38a6	solute carrier family 38, member 6	3.74	4.36	4.06	5.54
Zfp568	zinc finger protein 568	2.53	2.61	3.15	3.05
Cd302	CD302 antigen	0.11	0.45	0.81	0.13
Hist1h1e	histone cluster 1, H1e	0.32	0.51	0.7	0.55
Stx8	syntaxin 8	2.31	2.3	2.51	3.08
Ccdc114	coiled-coil domain containing 114	0.96	0.75	1.25	1.01
S100a4	S100 calcium binding protein A4	11.74	6.31	11.02	10
Zfp652	zinc finger protein 652	13.62	14.38	18.19	14.25
Hspb8	heat shock protein 8	0	0.23	0.37	0.19
Phc2	polyhomeotic-like 2 (Drosophila)	26.96	27.28	31.96	30.59
Vapb	vesicle-associated membrane protein, associated protein B and C	9.03	9.14	12.48	8.67
Fbxo18	F-box protein 18	16.06	15.11	19.47	16.6
Zcchc2	zinc finger, CCHC domain containing 2	12.44	11.44	13.88	13.82
Actc1	actin, alpha, cardiac muscle 1	0.68	0.71	0.48	1.41
Tmem201	transmembrane protein 201	7.35	6.72	8.96	7.48
Slc36a1	solute carrier family 36 (proton/amino acid symporter), member 1	8.47	8.11	8.67	10.65
Gata1	GATA binding protein 1	0.6	0.39	0.75	0.68
Rasl11b	RAS-like, family 11, member B	11.47	11.93	15.94	11.19
Tmem173	transmembrane protein 173	8.95	8.73	11.35	9.22
Mast4	microtubule associated serine/threonine kinase family member 4	0.96	1.06	1.19	1.42
Zfp84	zinc finger protein 84	8.49	7.44	9.75	8.81
Tbx2	T-box 2	0.13	0.12	0.28	0.3
Parp11	poly (ADP-ribose) polymerase family, member 11	20.13	18.54	20.77	23.86
Agpat1	1-acylglycerol-3-phosphate O-acyltransferase 1 (lysophosphatidic acid acyltransferase, alpha)	37.29	34.28	40.14	42.21
Accs	1-aminocyclopropane-1-carboxylate synthase (non-functional)	4.51	6.46	6.36	6.51
Arhgef40	Rho guanine nucleotide exchange factor (GEF) 40	1.57	2.03	2.43	1.99
Ttc3	tetratricopeptide repeat domain 3	32.44	30.88	37.42	35.46
Glis2	GLIS family zinc finger 2	0.65	0.63	1.13	0.63
Irs2	insulin receptor substrate 2	4.3	3.61	5.14	4.22
Rpl9	ribosomal protein L9	4.15	3.36	4.73	4.17
Adamts10	a disintegrin-like and metallopeptidase (reprolysin type) with thrombospondin type 1 motif, 10	23.94	21.75	26.9	25.76
Vimp	VCP-interacting membrane protein	17.03	18.08	21.36	19.17
Cflar	CASP8 and FADD-like apoptosis regulator	15.99	16.04	17.82	19.18
Crkl	v-crk sarcoma virus CT10 oncogene homolog (avian)-like	25.28	27.87	30.44	30.76
Acsf2	acyl-CoA synthetase family member 2	1.75	1.87	2.12	2.32
Dennd1c	DENN/MADD domain containing 1C	58.11	55.13	66.56	63.49
Ccdc90a	coiled-coil domain containing 90A	5.49	5.33	6.71	5.98
Mcl1	myeloid cell leukemia sequence 1	108.8	99.2	134.42	104.18
Maged2	melanoma antigen, family D, 2	3.29	2.26	2.79	3.86
Etv4	ets variant gene 4 (E1A enhancer binding protein, E1AF)	0.06	0	0.14	0.22
Nr1d2	nuclear receptor subfamily 1, group D, member 2	6.73	7.82	9.04	7.92
Fyco1	FYVE and coiled-coil domain containing 1	11.44	13.62	13.09	15.91
Zfp397	zinc finger protein 397	12.65	12.69	14.79	14.53
Foxp1	forkhead box P1	27.24	28.68	33.36	30.99
Fcf1	FCF1 small subunit (SSU) processome component homolog (S. cerevisiae)	10.18	9.41	11.52	11.21
Enpp1	ectonucleotide pyrophosphatase/phosphodiesterase 1	0.34	0.48	0.74	0.49
Klf8	Kruppel-like factor 8	0.67	0.77	1.07	0.87
Vsig10	V-set and immunoglobulin domain containing 10	0.31	0.03	0.25	0.43
Polm	polymerase (DNA directed), mu	8.18	8.98	11.16	8.78
43719	septin 11	30.74	29.16	37.35	31.53
Ankrd60	ankyrin repeat domain 60	0	0	0.29	0
Cxcl13	chemokine (C-X-C motif) ligand 13	0	0	0.29	0
Emx1	empty spiracles homeobox 1	0	0	0	0.29
Gpa33	glycoprotein A33 (transmembrane)	0	0	0.29	0
Ppp1r3g	protein phosphatase 1, regulatory (inhibitor) subunit 3G	0	0	0.29	0
Scx	scleraxis	0	0	0.29	0
Tsc22d1	TSC22 domain family, member 1	5.8	6	8.06	5.74
Rhbdl1	rhomboid, veinlet-like 1 (Drosophila)	12.53	10.6	13.37	13.4
Dap	death-associated protein	30.83	27.73	35.05	32.28
Rbpms2	RNA binding protein with multiple splicing 2	0.07	0.14	0.17	0.36
Usp24	ubiquitin specific peptidase 24	19.44	21.04	23.64	22.99
Txlnb	taxilin beta	0.1	0.25	0.38	0.31
Klf12	Kruppel-like factor 12	0.13	0.22	0.23	0.46
Exosc6	exosome component 6	12.31	9.56	18.54	6.78
Igfbp4	insulin-like growth factor binding protein 4	27.85	22.38	34.45	23.32
Tec	tec protein tyrosine kinase	9.07	8.27	10.87	9.26
AA666905	expressed sequence AA666905	0	0.15	0.37	0.09
Rpl17	ribosomal protein L17	8.38	5.92	9.75	6.9
Rnf216	ring finger protein 216	4.88	4.08	4.93	5.61
Nupr1	nuclear protein 1	0	0.22	0.54	0
Slc2a9	solute carrier family 2 (facilitated glucose transporter), member 9	2.5	3.41	3.46	3.59
Thnsl2	threonine synthase-like 2 (bacterial)	1.45	2.24	2.78	1.73
Wdr59	WD repeat domain 59	3.73	3.71	3.95	4.85
Ntn1	netrin 1	9.55	11.36	11.68	12.53
Cd300lf	CD300 antigen like family member F	0.41	0.3	0.54	0.56
Zfp33b	zinc finger protein 33B	4.62	3.53	5.51	4.1
Cbll1	Casitas B-lineage lymphoma-like 1	8.54	6.98	8.83	9.21
Cdx1	caudal type homeobox 1	0.08	0.08	0.38	0.09
Gm6222	predicted pseudogene 6222	0.23	0	0	0.55
Eif4g3	eukaryotic translation initiation factor 4 gamma, 3	41.18	43.81	49.36	48.1
Zfp958	zinc finger protein 958	3.69	3.1	4.51	3.54
Ctnnd1	catenin (cadherin associated protein), delta 1	0.6	0.47	0.5	1.01
Gatm	glycine amidinotransferase (L-arginine:glycine amidinotransferase)	0.87	0.48	1.31	0.52
Adat1	adenosine deaminase, tRNA-specific 1	1.95	2.27	1.84	3.27
Fabp4	fatty acid binding protein 4, adipocyte	0.48	0.67	1.6	0
AI480461	expressed sequence AI480461	0.71	0.79	0.95	1.05
Plscr1	phospholipid scramblase 1	0.14	0.73	0.79	0.49
Gatsl3	GATS protein-like 3	0.81	0.83	0.21	1.95
Arhgef11	Rho guanine nucleotide exchange factor (GEF) 11	12.06	8.79	12.77	11.34
Dusp6	dual specificity phosphatase 6	21.53	15.24	22.98	19.32
Psmb10	proteasome (prosome, macropain) subunit, beta type 10	31.33	27.02	38.71	28.23
Zfyve27	zinc finger, FYVE domain containing 27	10.92	11.74	13.9	12.27
Siglec5	sialic acid binding Ig-like lectin 5	0	0.11	0.13	0.28
Fcrlb	Fc receptor-like B	0.11	0	0	0.41
Tsr1	TSR1, 20S rRNA accumulation, homolog (yeast)	13.01	11.87	15.74	12.96
Sntb1	syntrophin, basic 1	0.65	0.52	0.63	0.99
Rusc1	RUN and SH3 domain containing 1	3.17	2.87	3.75	3.43
Myo7a	myosin VIIA	1	0.81	1.44	0.91
Sec14l1	SEC14-like 1 (S. cerevisiae)	20.65	19.13	23.97	21.73
Ccdc171	coiled-coil domain containing 171	3.71	3.61	3.64	5
Selp	selectin, platelet	0	0.33	0.09	0.57
Serpine1	serine (or cysteine) peptidase inhibitor, clade E, member 1	0.15	0.04	0.45	0.05
Igfbp7	insulin-like growth factor binding protein 7	0.12	0	0.28	0.14
Dnase1l3	deoxyribonuclease 1-like 3	1.92	1.31	1.95	2.02
Klra22	killer cell lectin-like receptor subfamily A, member 22	0.89	0.22	0.83	0.72
Dusp22	dual specificity phosphatase 22	1.94	1.08	1.48	2.25
Eogt	EGF domain-specific O-linked N-acetylglucosamine (GlcNAc) transferase	4.15	4.88	5.25	5.34
Sbk1	SH3-binding kinase 1	27.39	24.07	31.42	27.6
Erc1	ELKS/RAB6-interacting/CAST family member 1	3.14	3.56	4	3.93
Ggt1	gamma-glutamyltransferase 1	1.33	1.34	2.54	0.79
Spns1	spinster homolog 1	29.15	23.42	30.91	29.37
Extl3	exostoses (multiple)-like 3	15.46	13.57	18.46	14.95
Laptm4a	lysosomal-associated protein transmembrane 4A	26.06	24.41	29.88	27.99
Lrrc41	leucine rich repeat containing 41	12.26	9.8	14.14	11.31
Hesx1	homeobox gene expressed in ES cells	0.13	0	0.29	0.14
Gpr183	G protein-coupled receptor 183	2.47	1.85	2.91	2.3
Atp1b3	ATPase, Na+/K+ transporting, beta 3 polypeptide	63.5	56.18	76.85	59.96
Zfp574	zinc finger protein 574	10.47	8.57	11.85	10.15
Sipa1l2	signal-induced proliferation-associated 1 like 2	3.48	3.2	3.78	4.12
Cass4	Cas scaffolding protein family member 4	0.96	0.67	1.54	0.6
Ggt7	gamma-glutamyltransferase 7	2.79	2.47	3.55	2.73
Hsd11b1	hydroxysteroid 11-beta dehydrogenase 1	13.49	12.71	15.22	14.94
Gmip	Gem-interacting protein	34.41	31.05	39.34	35.59
Tmem146	transmembrane protein 146	0.12	0.16	0.26	0.34
Sh2d2a	SH2 domain protein 2A	32.42	28.03	34.11	35.1
Mmd	monocyte to macrophage differentiation-associated	12.57	12.95	17.31	12.07
Ccnt2	cyclin T2	31.08	29.99	34.83	35.08
Dscam	Down syndrome cell adhesion molecule	0.04	0.03	0.18	0.18
Tgm1	transglutaminase 1, K polypeptide	0.15	0.42	0.34	0.59
Txk	TXK tyrosine kinase	32.28	32.12	41.25	32.45
Tnfaip8l2	tumor necrosis factor, alpha-induced protein 8-like 2	13.84	13.3	19.3	11.92
Atp6ap1l	ATPase, H+ transporting, lysosomal accessory protein 1-like	0	0	0.28	0
Cryaa	crystallin, alpha A	0	0	0.28	0
Irgc1	immunity-related GTPase family, cinema 1	0	0	0	0.28
Apol7b	apolipoprotein L 7b	0	0	0.14	0.14
Pcbp4	poly(rC) binding protein 4	4.35	3.09	4.04	4.72
Htt	huntingtin	10.03	11.01	11.79	12.47
Scamp2	secretory carrier membrane protein 2	19.49	18.02	20.55	22.47
Rgs5	regulator of G-protein signaling 5	0.08	0	0.18	0.19
Ccnd2	cyclin D2	27.47	20.22	29.91	24.7
Sh2d3c	SH2 domain containing 3C	18.05	14.34	19.73	17.44
Apex2	apurinic/apyrimidinic endonuclease 2	7.81	6.24	7.11	9.17
AI428898	expressed sequence AI428898	0.18	0.7	0.41	0.87
Ranbp6	RAN binding protein 6	10	10.11	11.09	12.09
Trim12c	tripartite motif-containing 12C	9.12	8.91	10.21	10.6
Mina	myc induced nuclear antigen	11.5	9.08	13.75	9.96
Plekhg1	pleckstrin homology domain containing, family G (with RhoGef domain) member 1	0.02	0	0.23	0.07
Sh2b2	SH2B adaptor protein 2	0.38	0.65	1.08	0.37
Acvr1	activin A receptor, type 1	0.14	0.17	0.31	0.32
Atp9a	ATPase, class II, type 9A	2.02	1.99	2.62	2.22
Gas8	growth arrest specific 8	6.41	6.66	9	6.15
Dbndd1	dysbindin (dystrobrevin binding protein 1) domain containing 1	0	0.32	0.51	0.13
Zbtb37	zinc finger and BTB domain containing 37	5.63	7.54	6.9	8.36
Sqrdl	sulfide quinone reductase-like (yeast)	7.67	6.88	9.66	7.17
Irf2bp2	interferon regulatory factor 2 binding protein 2	24.39	20.22	27.4	23.63
Zfhx2	zinc finger homeobox 2	3.28	3.65	3.46	4.7
Cxx1a	CAAX box 1A	0.98	2.25	2.42	1.53
Fbln1	fibulin 1	1.17	0.68	1.33	1.05
Camk2n1	calcium/calmodulin-dependent protein kinase II inhibitor 1	0.39	0.59	0.66	0.73
Macrod2	MACRO domain containing 2	0.47	0.22	0.61	0.45
Arhgef1	Rho guanine nucleotide exchange factor (GEF) 1	356.73	328.04	398.1	381.05
Lzts1	leucine zipper, putative tumor suppressor 1	4.4	5.1	5.53	5.55
Enpp4	ectonucleotide pyrophosphatase/phosphodiesterase 4	4.27	2.7	4.52	3.68
Rrp12	ribosomal RNA processing 12 homolog (S. cerevisiae)	4.69	5.35	6.04	5.65
Gpcpd1	glycerophosphocholine phosphodiesterase GDE1 homolog (S. cerevisiae)	12.36	11.79	14.77	12.96
C1qc	complement component 1, q subcomponent, C chain	11.87	8.85	14.02	9.81
Vcpip1	valosin containing protein (p97)/p47 complex interacting protein 1	18.04	17.78	21.2	19.79
Ppp2r3a	protein phosphatase 2, regulatory subunit B'', alpha	0.38	0.62	0.74	0.67
[truncated: 17,672 more rows]
