# Supplementary material for: Identification of a genomic enhancer that enforces proper apoptosis induction in thymic negative selection
Source: Nat Commun. 2019 Jun 13;10:2603. doi: 10.1038/s41467-019-10525-1 (PMC6565714; doi:10.1038/s41467-019-10525-1)
Supplement: Supplementary file 7 — Supplementary Data 3 [file 41467_2019_10525_MOESM7_ESM.xlsx]

## Sheet: Spleen RNAseq
Supplementary Data 3 RPKM scores from the WT and KO spleen
symbol	definition	WT-1	WT-2	KO-1	KO-2
Mylpf	myosin light chain, phosphorylatable, fast skeletal muscle	2.03	0.55	5.76	2.33
Slc15a2	solute carrier family 15 (H+/peptide transporter), member 2	3.68	9.11	6.5	21.42
Gm5779	ribosomal protein, large, P0 pseudogene	1.2	0.92	4.03	2.27
Rps15a-ps4	ribosomal protein S15A, pseudogene 4	0.64	0	1.3	1.96
Rnase12	ribonuclease, RNase A family, 12 (non-active)	0.2	0	1.02	1.32
Hist1h3e	histone cluster 1, H3e	0	0	1.65	0.21
Lsm7	LSM7 homolog, U6 small nuclear RNA associated (S. cerevisiae)	0.96	0	2.43	1.23
Rps17	ribosomal protein S17	2.29	0	2.89	3.29
Uqcrb	ubiquinol-cytochrome c reductase binding protein	2.34	1.66	5.46	3.69
Ddit4	DNA-damage-inducible transcript 4	29.76	25.18	57.57	44.36
Serp2	stress-associated endoplasmic reticulum protein family member 2	1.54	0	3.29	1.15
Cxcr4	chemokine (C-X-C motif) receptor 4	58.46	63.69	115.18	108.12
Mpc1	mitochondrial pyruvate carrier 1	1.49	0.46	3.53	1.62
Tsga13	testis specific gene A13	0.87	0.73	2.2	2.23
Eps8l1	EPS8-like 1	14.18	16.99	39.19	17.89
Cdk5rap1	CDK5 regulatory subunit associated protein 1	3.6	9.16	15.36	8.81
Nradd	neurotrophin receptor associated death domain	1.47	1.44	3.93	2.68
Ccl1	chemokine (C-C motif) ligand 1	0.17	0	1.8	0
Fam103a1	family with sequence similarity 103, member A1	0.82	0.29	2.09	1.3
Tsc22d3	TSC22 domain family, member 3	70.1	66.88	130.44	106.78
Nubpl	nucleotide binding protein-like	0.52	0.7	2.49	0.98
Cyb5d1	cytochrome b5 domain containing 1	2.37	0.54	3.59	2.68
Klra6	killer cell lectin-like receptor, subfamily A, member 6	3.66	0.75	4.1	4.65
Bricd5	BRICHOS domain containing 5	0.36	0	1.14	0.78
Srsf12	serine/arginine-rich splicing factor 12	0.15	0.28	0.93	1.06
Klra19	killer cell lectin-like receptor, subfamily A, member 19	3.61	0.75	3.72	4.61
Snrpd2	small nuclear ribonucleoprotein D2	6.33	4.3	12.21	6.22
Spata24	spermatogenesis associated 24	2.52	1.3	3.55	3.83
Sec61g	SEC61, gamma subunit	0.11	0	1.16	0.24
Pcbd2	pterin 4 alpha carbinolamine dehydratase/dimerization cofactor of hepatocyte nuclear factor 1 alpha (TCF1) 2	9.48	3.84	12.6	10.05
Zfp54	zinc finger protein 54	1.68	0.66	2.62	2.35
Rpl28	ribosomal protein L28	3.1	3.38	6.47	5.14
Hs3st1	heparan sulfate (glucosamine) 3-O-sulfotransferase 1	5.83	3.73	9.11	7.44
Rabl2	RAB, member of RAS oncogene family-like 2	1.21	0.25	2.36	1.19
AI428936	expressed sequence AI428936	1.07	0.62	2.37	1.52
Tmsb10	thymosin, beta 10	8.97	5.34	15.07	8.93
Fam110a	family with sequence similarity 110, member A	2.57	1.78	4.43	3.65
Tubb2b	tubulin, beta 2B class IIB	0.94	0.43	2.62	0.71
Tmsb15l	thymosin beta 15b like	1.11	0.51	2.23	1.42
Hspa1b	heat shock protein 1B	0.06	0.29	0.81	0.83
Hbq1b	hemoglobin, theta 1B	0.36	0	1.52	0.12
Il11ra1	interleukin 11 receptor, alpha chain 1	1.57	1.28	3.5	1.94
Rpp21	ribonuclease P 21 subunit (human)	31.3	22.68	49.98	33.74
Arv1	ARV1 homolog (yeast)	4.21	4.68	7.47	7.15
Klra10	killer cell lectin-like receptor subfamily A, member 10	1.1	0.51	1.94	1.54
Atp5l	ATP synthase, H+ transporting, mitochondrial F0 complex, subunit g	0.7	0	1.32	0.76
Art4	ADP-ribosyltransferase 4	3.16	1.23	4.51	3.08
H1fx	H1 histone family, member X	0.76	0	1.5	0.64
Ldhal6b	lactate dehydrogenase A-like 6B	0.18	0	0.94	0.33
Phyhd1	phytanoyl-CoA dioxygenase domain containing 1	4.03	2.7	6.07	4.98
AK010878	cDNA sequence AK010878	3.99	3.97	6.9	5.98
Pnet-ps	prenatal ethanol induced mRNA, pseudogene	7.92	4.69	7.69	12.06
Cnga1	cyclic nucleotide gated channel alpha 1	1.29	0.61	1.84	1.96
Hax1	HCLS1 associated X-1	3	1.5	4.92	2.72
Tomm5	translocase of outer mitochondrial membrane 5 homolog (yeast)	8.09	4.28	12.36	6.85
Lilra5	leukocyte immunoglobulin-like receptor, subfamily A (with TM domain), member 5	0.6	0.39	1.95	0.46
Ube2t	ubiquitin-conjugating enzyme E2T (putative)	2.1	1.55	4.88	1.44
Cnih2	cornichon homolog 2 (Drosophila)	0.14	0.33	0.92	0.71
Zbtb48	zinc finger and BTB domain containing 48	8.42	7.35	13.8	10.3
Klrb1	killer cell lectin-like receptor subfamily B member 1	0.97	0	1.76	0.6
Fbxw13	F-box and WD-40 domain protein 13	0.3	0	0.92	0.45
Ttc32	tetratricopeptide repeat domain 32	6.28	2.1	7.79	5.39
Zpbp2	zona pellucida binding protein 2	1.43	0.25	1.95	1.43
Dtwd2	DTW domain containing 2	1.73	0.4	2.04	1.99
Rassf6	Ras association (RalGDS/AF-6) domain family member 6	1.06	0.85	1.4	2.3
Aicda	activation-induced cytidine deaminase	1.13	1.22	1.62	2.69
Cryba4	crystallin, beta A4	0.11	0	0.29	0.77
Rgs13	regulator of G-protein signaling 13	0.96	0.56	1.06	2.03
Ccdc85c	coiled-coil domain containing 85C	0.64	0	1.18	0.63
Chac2	ChaC, cation transport regulator 2	1.37	0.31	1.89	1.4
Selk	selenoprotein K	10.81	10.31	18.91	12.32
Spa17	sperm autoantigenic protein 17	0	0	0.31	0.56
Ccl17	chemokine (C-C motif) ligand 17	0	0	0.87	0
Fv1	Friend virus susceptibility 1	3.75	4.26	5.47	6.89
Bambi-ps1	BMP and activin membrane-bound inhibitor, pseudogene (Xenopus laevis)	6.96	6.56	12.64	7.58
Cradd	CASP2 and RIPK1 domain containing adaptor with death domain	2.64	2.54	4.16	4.09
Ypel4	yippee-like 4 (Drosophila)	1.92	0.55	3.35	1.03
Rpl24	ribosomal protein L24	2.13	1.85	3.37	3.16
Mrpl36	mitochondrial ribosomal protein L36	16.75	11.64	27.2	14.13
Tmsb15b1	thymosin beta 15b1	1.64	0.95	3.64	0.88
Ccdc173	coiled-coil domain containing 173	0.62	0	0.92	0.79
Cox6a2	cytochrome c oxidase, subunit VI a, polypeptide 2	1.22	0.63	2.42	1.03
Mt3	metallothionein 3	0	0	0.83	0
Art2a-ps	ADP-ribosyltransferase 2a, pseudogene	0.1	0.48	0.52	1.13
Star	steroidogenic acute regulatory protein	0.54	0.2	1.02	0.85
Klrc2	killer cell lectin-like receptor subfamily C, member 2	2.78	2.14	3.51	4.25
Hist2h2bb	histone cluster 2, H2bb	0	0	0.44	0.38
Ndufa3	NADH dehydrogenase (ubiquinone) 1 alpha subcomplex, 3	53.72	39.71	75.55	56.76
Lgals6	lectin, galactose binding, soluble 6	10.29	5.59	12.46	10.66
Fam109a	family with sequence similarity 109, member A	1.4	1.25	2.55	1.97
Tsacc	TSSK6 activating co-chaperone	3.2	2.61	5.71	3.24
Nr4a3	nuclear receptor subfamily 4, group A, member 3	3.08	2.22	3.89	4.32
Atg4a	autophagy related 4A, cysteine peptidase	2.23	0.57	2.08	2.63
Hadhb	hydroxyacyl-Coenzyme A dehydrogenase/3-ketoacyl-Coenzyme A thiolase/enoyl-Coenzyme A hydratase (trifunctional protein), beta subunit	3.26	1.29	3.87	3.26
Hist2h4	histone cluster 2, H4	1.29	0	0.63	1.95
Ndufb4	NADH dehydrogenase (ubiquinone) 1 beta subcomplex 4	0.99	1.85	3.01	1.71
Chchd6	coiled-coil-helix-coiled-coil-helix domain containing 6	1.2	0.74	2.44	1.03
Tmem238	transmembrane protein 238	3.02	1.99	4.57	3.16
Nthl1	nth (endonuclease III)-like 1 (E.coli)	2.26	0.38	2.54	1.9
Hcst	hematopoietic cell signal transducer	27.78	27.55	42.53	34.84
Acad12	acyl-Coenzyme A dehydrogenase family, member 12	0.61	0	0.38	1.23
Phgdh	3-phosphoglycerate dehydrogenase	3.2	2.69	5.51	3.4
Psmg3	proteasome (prosome, macropain) assembly chaperone 3	8.46	6.5	13.11	8.29
Apool	apolipoprotein O-like	6.54	5.25	8.35	8.67
Efcab4b	EF-hand calcium binding domain 4B	7.06	12.28	15.51	11.91
Rps15a-ps6	ribosomal protein S15A, pseudogene 6	3.53	1.01	5	2.01
Atp5j2	ATP synthase, H+ transporting, mitochondrial F0 complex, subunit F2	31.48	12.32	33.16	27.75
Cxcl2	chemokine (C-X-C motif) ligand 2	0.41	0	1.05	0.26
Nup43	nucleoporin 43	5.78	2.93	5.86	6.84
Ift80	intraflagellar transport 80	15.75	18.28	23.15	24.27
Usmg5	upregulated during skeletal muscle growth 5	1.31	0	1.99	0.55
Pigw	phosphatidylinositol glycan anchor biosynthesis, class W	2.36	2.76	4.1	3.65
Gtf3c3	general transcription factor IIIC, polypeptide 3	4.14	4.05	6.56	5.38
Pgk1	phosphoglycerate kinase 1	0.24	0.46	0.88	0.81
Tarbp2	TAR (HIV) RNA binding protein 2	3.7	2.81	5.5	4.1
Fam3b	family with sequence similarity 3, member B	0.1	0	0.52	0.34
Sox4	SRY-box containing gene 4	4.74	4.69	8.85	4.71
Zfp566	zinc finger protein 566	4.19	1.98	5.01	4.11
Ccl2	chemokine (C-C motif) ligand 2	0.44	0	0.84	0.48
Mtfp1	mitochondrial fission process 1	2.34	0.9	2.95	2.17
Rom1	rod outer segment membrane protein 1	4.41	1.1	4.35	3.85
Mex3a	mex3 homolog A (C. elegans)	0.83	0.79	1.54	1.37
Rnls	renalase, FAD-dependent amine oxidase	0.11	0	0.69	0.17
Gipc3	GIPC PDZ domain containing family, member 3	0.17	0	0.66	0.28
Gpr15	G protein-coupled receptor 15	2.6	1.3	3.72	2.27
Fuom	fucose mutarotase	1.4	0	1.4	1.2
Zswim3	zinc finger, SWIM domain containing 3	2.94	1.71	4.26	2.73
Sik1	salt inducible kinase 1	16.99	18.91	27.67	21.56
Sult1a1	sulfotransferase family 1A, phenol-preferring, member 1	0.19	0	0.32	0.64
Cerkl	ceramide kinase-like	0.97	1.19	1.17	2.45
Klra9	killer cell lectin-like receptor subfamily A, member 9	4.64	2.11	4.41	5.41
Msgn1	mesogenin 1	0.31	0	0.79	0.33
Gprc5b	G protein-coupled receptor, family C, group 5, member B	1	0.92	1.97	1.32
Tmem14a	transmembrane protein 14A	0.98	0	1.23	0.79
Rmnd1	required for meiotic nuclear division 1 homolog (S. cerevisiae)	4.08	4.08	6.19	5.51
Trat1	T cell receptor associated transmembrane adaptor 1	10.9	7.98	12.39	13.75
Nck1	non-catalytic region of tyrosine kinase adaptor protein 1	15.66	11.71	21.22	16.36
Pam16	presequence translocase-asssociated motor 16 homolog (S. cerevisiae)	0.16	0	0.39	0.52
Yars2	tyrosyl-tRNA synthetase 2 (mitochondrial)	7.16	2.91	8.52	5.74
Mmgt1	membrane magnesium transporter 1	5.5	4.01	6.68	6.82
Lalba	lactalbumin, alpha	0	0	0.3	0.39
Tmem8b	transmembrane protein 8B	0.76	0.7	1.53	1.12
Pigyl	phosphatidylinositol glycan anchor biosynthesis, class Y-like	10.53	6.68	14.6	9.21
Med21	mediator complex subunit 21	19.37	10.23	22.34	18.1
Tbxa2r	thromboxane A2 receptor	9.72	8.75	14.7	10.78
Gtf2e1	general transcription factor II E, polypeptide 1 (alpha subunit)	6.87	4.66	8.24	7.92
Kbtbd3	kelch repeat and BTB (POZ) domain containing 3	1.64	0.51	1.6	1.97
Gtf2e2	general transcription factor II E, polypeptide 2 (beta subunit)	10.14	9.78	13.86	13.55
Cstad	CSA-conditional, T cell activation-dependent protein	0.11	0	0	0.83
Gm16516	predicted gene, Gm16516	0.28	0.33	0.89	0.61
Wbp5	WW domain binding protein 5	11.88	4.53	13.51	9.15
Nab2	Ngfi-A binding protein 2	19.47	19.58	29.21	23.69
Tagap1	T cell activation GTPase activating protein 1	5.32	2.49	6.61	4.49
Hist1h4c	histone cluster 1, H4c	0	1.34	2.17	0.28
Ar	androgen receptor	0.75	0.56	1.6	0.81
Rbmx2	RNA binding motif protein, X-linked 2	2.86	1.92	3.55	3.48
Phb	prohibitin	4.95	4.9	8.66	5.12
Gmds	GDP-mannose 4, 6-dehydratase	3.49	1.39	4.7	2.46
Arhgap20	Rho GTPase activating protein 20	0.14	0.13	0.61	0.41
Lrp12	low density lipoprotein-related protein 12	0.89	0.51	0.67	1.85
Dnajc28	DnaJ (Hsp40) homolog, subfamily C, member 28	0.97	0.83	1.81	1.24
Fas	Fas (TNF receptor superfamily member 6)	7.02	4.43	7.64	8.22
Mapk12	mitogen-activated protein kinase 12	3.37	2.44	4.12	4.25
Selp	selectin, platelet	0.26	0	0.66	0.34
Dnaja1	DnaJ (Hsp40) homolog, subfamily A, member 1	3.7	2.32	4.27	4.37
Acn9	ACN9 homolog (S. cerevisiae)	1.65	3.05	3.32	3.56
Sacs	sacsin	2.94	3.39	4.38	4.66
Cnpy2	canopy 2 homolog (zebrafish)	13.96	8.67	20.52	10.12
Cisd3	CDGSH iron sulfur domain 3	7.72	4.52	9.87	7
Gp9	glycoprotein 9 (platelet)	0.66	0.51	1.97	0.23
Thap1	THAP domain containing, apoptosis associated protein 1	3.93	2.59	5.25	4.02
Mdp1	magnesium-dependent phosphatase 1	25.26	21.09	33.87	28.07
BC037438	cDNA sequence BC037438	0.22	0.39	0.65	0.8
Parp11	poly (ADP-ribose) polymerase family, member 11	10.48	9.13	12.87	13.69
BC029127	cDNA sequence BC029127	4.4	3.54	5.67	5.46
Vezt	vezatin, adherens junctions transmembrane protein	3.67	2.9	5.27	4.05
Rsl1	regulator of sex limited protein 1	5.33	3.08	6.27	5.46
Polr2l	polymerase (RNA) II (DNA directed) polypeptide L	1.02	0.25	1.5	0.81
Slc25a27	solute carrier family 25, member 27	1.92	2.34	3.66	2.59
BC024978	cDNA sequence BC024978	4.21	4.08	6.29	5.27
Rps13	ribosomal protein S13	3.59	5.77	7.07	5.89
Rpl17	ribosomal protein L17	9.03	7.04	12.42	9.36
Gm4566	ubiquitin specific peptidase 16 pseudogene	0.16	0	0.84	0
Tmem221	transmembrane protein 221	1.83	0.27	1.93	1.46
Rab3ip	RAB3A interacting protein	11.23	7.96	13.89	11.96
AV051173	expressed sequence AV051173	0.14	0	0.35	0.46
AL118220	expressed sequence AL118220	0.71	0.68	0.99	1.46
Gt(ROSA)26Sor	gene trap ROSA 26, Philippe Soriano	2.66	3.66	4.71	4.21
Rap2a	RAS related protein 2a	2.04	2.21	3.46	2.74
Echdc3	enoyl Coenzyme A hydratase domain containing 3	0.34	0	0.75	0.32
Ercc8	excision repaiross-complementing rodent repair deficiency, complementation group 8	4.01	2.79	5.22	4.32
Hscb	HscB iron-sulfur cluster co-chaperone homolog (E. coli)	12.11	10.44	18.24	11.95
Rfx3	regulatory factor X, 3 (influences HLA class II expression)	2.71	3.05	3.75	4.41
Rps28	ribosomal protein S28	32.26	33.39	49.08	37.49
Cdc20b	cell division cycle 20B	0.23	0.26	0.58	0.68
BC026513	cDNA sequence BC026513	0.04	0	0.31	0.36
Gdap2	ganglioside-induced differentiation-associated-protein 2	7.45	7.02	10.06	9.49
Nutf2	nuclear transport factor 2	1.01	0.85	1.16	1.89
Zbtb8os	zinc finger and BTB domain containing 8 opposite strand	1.78	1.9	1.72	3.71
Tssc8	tumor-suppressing subchromosomal transferable fragment 8	0.08	0	0.31	0.41
Uck1	uridine-cytidine kinase 1	10.16	6.88	13.04	9.85
Capsl	calcyphosine-like	0.28	0	0.47	0.51
Tmem184c	transmembrane protein 184C	10.22	12.54	14.54	15.81
Ly6k	lymphocyte antigen 6 complex, locus K	3.99	1.08	4.45	2.78
Sat2	spermidine/spermine N1-acetyl transferase 2	0	0	0.51	0.1
Kansl2	KAT8 regulatory NSL complex subunit 2	3.88	3.18	5.64	4.18
Bad	BCL2-associated agonist of cell death	4.44	3.18	5.68	4.86
Fundc1	FUN14 domain containing 1	9.61	5.16	11.4	8.45
Mfsd9	major facilitator superfamily domain containing 9	0.48	0.13	0.94	0.46
Trim47	tripartite motif-containing 47	0.49	0.19	1.14	0.35
Gm14057	Ppp1r14c pseudogene	0.25	0	0.85	0.08
AI647874	expressed sequence AI647874	0.19	0	0.65	0.2
Rap1gap	Rap1 GTPase-activating protein	2.94	2.1	4.45	2.71
Srp54c	signal recognition particle 54C	3.97	2.83	4.82	4.63
Cklf	chemokine-like factor	2.95	1.4	3.6	2.66
Rnf5	ring finger protein 5	20.49	14.49	25.83	20.22
Klrb1b	killer cell lectin-like receptor subfamily B member 1B	1.8	2.08	2.59	3.05
Srp54a	signal recognition particle 54A	3.47	2.45	4.18	4.11
Dleu2	deleted in lymphocytic leukemia, 2	2.89	2.23	3.78	3.47
Art2b	ADP-ribosyltransferase 2b	23.43	19.31	27.14	28.97
Arl6ip6	ADP-ribosylation factor-like 6 interacting protein 6	8.09	6.41	10.41	9.02
Zfp882	zinc finger protein 882	2.38	2.15	3.12	3.36
Slc37a3	solute carrier family 37 (glycerol-3-phosphate transporter), member 3	5.19	4.34	5.3	7.67
Lyrm1	LYR motif containing 1	1.7	1.97	3.22	2.14
Zfp11	zinc finger protein 11	0.76	0.64	1.34	1.07
Eno1	enolase 1, alpha non-neuron	11.27	8.75	13.42	13.14
Nat14	N-acetyltransferase 14	0.56	0.78	0.7	1.63
Dhodh	dihydroorotate dehydrogenase	6.79	6.34	9.69	7.91
Ndufa1	NADH dehydrogenase (ubiquinone) 1 alpha subcomplex, 1	36.73	25.55	48.84	32.43
Sap30	sin3 associated polypeptide	6.3	5.68	10.65	5.46
Wrb	tryptophan rich basic protein	3.4	2.7	4.43	4.06
Atp5h	ATP synthase, H+ transporting, mitochondrial F0 complex, subunit d	13.95	10.24	18.76	13.15
Rab4a	RAB4A, member RAS oncogene family	6.25	2.08	7.14	4.23
Tert	telomerase reverse transcriptase	1.96	1.22	1.87	2.83
Rpl36	ribosomal protein L36	10.04	7.22	15.2	7.69
Lrrc8a	leucine rich repeat containing 8A	11.55	11.55	15.31	15.12
Ndufa7	NADH dehydrogenase (ubiquinone) 1 alpha subcomplex, 7 (B14.5a)	23.02	18.29	29.95	24
Upk1a	uroplakin 1A	0.48	0	1.06	0.14
BC046404	cDNA sequence BC046404	2.15	1.27	2.77	2.22
Fktn	fukutin	1.64	0.99	1.89	2.08
Spata7	spermatogenesis associated 7	0.53	0.62	1.24	0.82
Spsb2	splA/ryanodine receptor domain and SOCS box containing 2	4.31	2.84	5.64	4.15
Cebpg	CCAAT/enhancer binding protein (C/EBP), gamma	8.57	8.93	11.36	11.76
Tmem41b	transmembrane protein 41B	1.58	0.69	2.34	1.16
Srp14	signal recognition particle 14	70.74	54.25	92.89	68.67
Sp6	trans-acting transcription factor 6	0.64	0.49	1.22	0.81
Tnnt3	troponin T3, skeletal, fast	3.24	1.49	3.26	3.4
Tmod4	tropomodulin 4	0.65	1.69	2.4	1.18
Rpl27	ribosomal protein L27	5.44	3.43	8.11	3.86
Cdhr4	cadherin-related family member 4	0	0	0.15	0.42
Hist1h2bl	histone cluster 1, H2bl	0	0	0.57	0
Hist1h2bh	histone cluster 1, H2bh	0	0	0.57	0
Efna2	ephrin A2	0.29	0	0.53	0.41
Hbxip	hepatitis B virus x interacting protein	8.75	9.51	14.8	9.21
Nupr1	nuclear protein 1	2.17	0.67	3.29	0.92
Ppic	peptidylprolyl isomerase C	4.52	2.28	5.87	3.42
Tcea3	transcription elongation factor A (SII), 3	0.36	0.33	0.91	0.54
Hsd17b1	hydroxysteroid (17-beta) dehydrogenase 1	0.61	0.31	0.86	0.88
Tma7	translational machinery associated 7 homolog (S. cerevisiae)	7.99	5.93	11.16	7.23
Cpa3	carboxypeptidase A3, mast cell	1.87	1.44	3.46	1.34
Serf1	small EDRK-rich factor 1	2.61	0.71	3.49	1.32
Gm3086	RuvB-like protein 1 pseudogene	0	0	0.4	0.16
Vmn2r96	vomeronasal 2, receptor 96	0.11	0	0.29	0.41
AI597479	expressed sequence AI597479	5.6	3.64	6.43	5.95
Pick1	protein interacting with C kinase 1	6.91	5.38	8.6	7.67
Tmem156	transmembrane protein 156	6.65	6.14	7.74	9.16
Ccdc94	coiled-coil domain containing 94	10.19	6.71	12.22	9.93
Klhl8	kelch-like 8 (Drosophila)	0.83	1.06	1.52	1.45
Khdc3	KH domain containing 3, subcortical maternal complex member	0.32	0.24	0.81	0.46
Taf13	TAF13 RNA polymerase II, TATA box binding protein (TBP)-associated factor	4.16	2.28	4.98	3.8
Fosl2	fos-like antigen 2	2.94	1.93	3.63	3.14
Fam71e1	family with sequence similarity 71, member E1	0.84	0.49	1.34	0.91
Zmynd10	zinc finger, MYND domain containing 10	0.25	0	0.65	0.22
Psmg1	proteasome (prosome, macropain) assembly chaperone 1	6.64	4.69	8.14	6.86
Nipal1	NIPA-like domain containing 1	1.29	0.49	1.52	1.3
Dnajb1	DnaJ (Hsp40) homolog, subfamily B, member 1	29.19	25.98	35.55	35.31
Rnf168	ring finger protein 168	6.42	4.32	7.6	6.63
Zfp874b	zinc finger protein 874b	2.26	2.33	3.46	2.93
Efnb3	ephrin B3	0.53	0	0.56	0.66
Dapl1	death associated protein-like 1	34.72	38.79	45.54	48.53
Rnu73b	U73B small nuclear RNA	8.87	0	6.33	5.49
Mars2	methionine-tRNA synthetase 2 (mitochondrial)	6.25	6.41	8.19	8.44
Lmf1	lipase maturation factor 1	6.06	5.64	7.88	7.53
Tgif1	TGFB-induced factor homeobox 1	14.53	10.99	18.78	14.19
Dynll1	dynein light chain LC8-type 1	16.57	10.6	20.88	14.17
Mtrf1l	mitochondrial translational release factor 1-like	4.86	2.4	4.19	5.57
Aprt	adenine phosphoribosyl transferase	28.79	17.94	33.36	26.5
Slc35d3	solute carrier family 35, member D3	0.34	0	0.6	0.37
Yy2	Yy2 transcription factor	2.31	2.34	3.19	3.25
Grm4	glutamate receptor, metabotropic 4	0.12	0	0.3	0.39
Tlcd2	TLC domain containing 2	1.03	0.73	2	0.77
Klhdc1	kelch domain containing 1	7.04	6.68	8.94	9
Mettl16	methyltransferase like 16	13.79	13.75	19.15	16.31
Zcchc12	zinc finger, CCHC domain containing 12	0.24	0	0.31	0.53
H2-Q1	histocompatibility 2, Q region locus 1	0.49	0.2	0.79	0.62
Ddah2	dimethylarginine dimethylaminohydrolase 2	2.22	2.48	4.24	2.25
Oas1f	2'-5' oligoadenylate synthetase 1F	0.06	0	0.61	0
Brf2	BRF2, subunit of RNA polymerase III transcription initiation factor, BRF1-like	4.73	2.12	3.97	5.24
Nme7	NME/NM23 family member 7	2.87	1.81	3.96	2.5
Ndufb2	NADH dehydrogenase (ubiquinone) 1 beta subcomplex, 2	10.59	2.76	10.57	6.87
Pigx	phosphatidylinositol glycan anchor biosynthesis, class X	21.6	12.3	22.23	21.2
Tnfrsf12a	tumor necrosis factor receptor superfamily, member 12a	1.31	1.74	3.08	1.31
Zbtb38	zinc finger and BTB domain containing 38	11.68	8.42	12.44	13.52
Pop5	processing of precursor 5, ribonuclease P/MRP family (S. cerevisiae)	16	14.86	20.63	18.93
Pex26	peroxisomal biogenesis factor 26	3.69	2.36	4.15	4.03
Pkdcc	protein kinase domain containing, cytoplasmic	0.59	0.17	1.3	0.19
Lrrc57	leucine rich repeat containing 57	11.01	5.16	10.4	10.57
Rps25	ribosomal protein S25	4.25	3.07	4.35	5.43
Mrrf	mitochondrial ribosome recycling factor	3.76	3.17	5.19	4.09
Cntd1	cyclin N-terminal domain containing 1	0.28	0	0.4	0.48
Osgin2	oxidative stress induced growth inhibitor family member 2	3.88	3.33	5.37	4.26
Cd99l2	CD99 antigen-like 2	2.93	1.86	4.07	2.5
Dnd1	dead end homolog 1 (zebrafish)	0.98	0.57	1.55	0.93
Fam161b	family with sequence similarity 161, member B	0.4	0.12	0.75	0.43
Ttll3	tubulin tyrosine ligase-like family, member 3	7.58	7.53	10.01	9.58
Mrpl49	mitochondrial ribosomal protein L49	14.63	12.68	20.51	14.47
Nsa2	NSA2 ribosome biogenesis homolog (S. cerevisiae)	3.14	2.81	4.35	3.68
Rpl22l1	ribosomal protein L22 like 1	12.01	12.32	13.94	17.27
Trim68	tripartite motif-containing 68	5.67	4.39	6.81	6.4
Tmem143	transmembrane protein 143	4.78	3.29	4.96	5.74
Zfp72	zinc finger protein 72	1.55	0.51	2.11	1.01
Nrg2	neuregulin 2	0.35	0.14	0.8	0.34
Zdhhc6	zinc finger, DHHC domain containing 6	10.78	6.79	12.93	9.74
Ndufs6	NADH dehydrogenase (ubiquinone) Fe-S protein 6	10.79	7.47	14.05	9.48
Naa38	N(alpha)-acetyltransferase 38, NatC auxiliary subunit	18.93	14.56	21.4	21.32
Errfi1	ERBB receptor feedback inhibitor 1	2.2	1.8	2.8	2.76
Mrps6	mitochondrial ribosomal protein S6	8.62	5.38	10.87	7.29
Bcl2l1	BCL2-like 1	6.75	4.07	8.12	6.03
Mrps7	mitchondrial ribosomal protein S7	23.99	19.99	32.73	23.18
Dusp14	dual specificity phosphatase 14	0.24	0	0.15	0.67
Tgfb1i1	transforming growth factor beta 1 induced transcript 1	1.44	0.97	1.81	1.74
Sdf2l1	stromal cell-derived factor 2-like 1	22.75	9.47	23.17	17.87
Drd5	dopamine receptor D5	0.19	0.14	0.73	0.2
Cyp2d22	cytochrome P450, family 2, subfamily d, polypeptide 22	3.11	2.12	4.05	3.04
Lst1	leukocyte specific transcript 1	17.5	7.06	23.14	8.24
Phxr2	per-hexamer repeat gene 2	0.22	0	0.56	0.23
Cxcr7	chemokine (C-X-C motif) receptor 7	2.03	2.17	2.96	2.83
Hsf2	heat shock factor 2	3.08	3.04	4.02	4.18
Pdrg1	p53 and DNA damage regulated 1	23.62	19.82	30.97	24.1
Ddx55	DEAD (Asp-Glu-Ala-Asp) box polypeptide 55	12.58	9.75	14.99	13.56
Hspa12a	heat shock protein 12A	0.91	0.65	0.95	1.52
Arhgdig	Rho GDP dissociation inhibitor (GDI) gamma	0	0	0.43	0.08
1600029O15Rik	ribosomal protein L17 pseudogene	0.04	0	0.24	0.32
Zfp942	zinc finger protein 942	7	5.51	7.7	8.5
Dusp1	dual specificity phosphatase 1	51.32	48.46	58.92	66.73
Psma3	proteasome (prosome, macropain) subunit, alpha type 3	2.94	2.07	4.03	2.76
Tnfsf9	tumor necrosis factor (ligand) superfamily, member 9	1.25	1.36	2.04	1.74
Mrps28	mitochondrial ribosomal protein S28	13.22	10.47	15.55	14.66
Fam123b	family with sequence similarity 123, member B	2.71	2.62	3.41	3.77
Sytl2	synaptotagmin-like 2	2.98	2.61	3.75	3.75
Grasp	GRP1 (general receptor for phosphoinositides 1)-associated scaffold protein	2.12	2.08	3.53	2.23
Slc26a6	solute carrier family 26, member 6	1.85	1.6	2.55	2.27
Akap2	A kinase (PRKA) anchor protein 2	7.24	4.64	6.94	8.42
Wdr78	WD repeat domain 78	1.19	0.88	1.57	1.52
Hemt1	hematopoietic cell transcript 1	0	0	0.27	0.23
Zfp658	zinc finger protein 658	2.93	3.47	4.33	4.17
Bglap-rs1	bone gamma-carboxyglutamate protein, related sequence 1	0	0	0.36	0.14
Ube2v2	ubiquitin-conjugating enzyme E2 variant 2	1.2	0.64	1.59	1.21
BC049762	cDNA sequence BC049762	0	0	0.5	0
Btnl6	butyrophilin-like 6	0.61	0.51	1.55	0.35
Tlr12	toll-like receptor 12	3.67	3.3	5.2	4.01
BC023969	cDNA sequence BC023969	0.09	0	0.22	0.39
Tmem38a	transmembrane protein 38A	0.47	0.6	1.42	0.41
Gimap9	GTPase, IMAP family member 9	59.03	56.5	69.32	75.26
Gfer	growth factor, erv1 (S. cerevisiae)-like (augmenter of liver regeneration)	7.22	3.78	8.52	5.69
Cdk2ap1	CDK2 (cyclin-dependent kinase 2)-associated protein 1	0.43	0	0.72	0.31
Suv39h2	suppressor of variegation 3-9 homolog 2 (Drosophila)	0.97	0.19	1.49	0.45
Spr	sepiapterin reductase	9.12	3.08	7.47	8.23
Gm5176	high mobility group box 2 pseudogene	0.8	0	0.8	0.69
Cdh24	cadherin-like 24	4.1	3.69	5.71	4.49
Taco1	translational activator of mitochondrially encoded cytochrome c oxidase I	9.18	7.53	13.54	7.77
Dlg3	discs, large homolog 3 (Drosophila)	1.61	2.01	2.27	2.73
Cd5	CD5 antigen	59.3	59.1	79.58	68.38
Fhl1	four and a half LIM domains 1	0.12	0	0.47	0.17
Bcl2a1c	B cell leukemia/lymphoma 2 related protein A1c	0	0	0.49	0
BC049715	cDNA sequence BC049715	0.87	0.36	1	1.02
Kbtbd8	kelch repeat and BTB (POZ) domain containing 8	2.36	1.87	2.58	3.17
Themis	thymocyte selection associated	15.34	15.3	18.72	19.88
Pdlim7	PDZ and LIM domain 7	6.73	5.76	8.67	7.35
AA388235	expressed sequence AA388235	0.82	0.76	1.06	1.39
Neurod4	neurogenic differentiation 4	0.35	0	0.61	0.31
Nagk	N-acetylglucosamine kinase	5.94	4.72	7.25	6.48
Tceb1	transcription elongation factor B (SIII), polypeptide 1	19.63	18.47	23.28	24.54
Ccdc117	coiled-coil domain containing 117	10.14	8.4	12.81	10.7
Zfp938	zinc finger protein 938	1.97	1.86	2.25	2.99
Agbl5	ATP/GTP binding protein-like 5	4.9	5.04	6.51	6.31
Coro2b	coronin, actin binding protein, 2B	1.31	0.34	1.39	1.14
Bhlhe41	basic helix-loop-helix family, member e41	5.82	2.36	6.77	3.86
Tmco3	transmembrane and coiled-coil domains 3	2.5	2.4	3.69	2.87
Fam101a	family with sequence similarity 101, member A	0	0	0.13	0.35
Slc7a6os	solute carrier family 7, member 6 opposite strand	30.61	26.17	35.63	35.25
Zbtb26	zinc finger and BTB domain containing 26	3.28	3.42	4.44	4.34
Gins2	GINS complex subunit 2 (Psf2 homolog)	3.32	2.42	4.19	3.4
Acyp2	acylphosphatase 2, muscle type	0.26	0	0.67	0.13
Mob1b	MOB kinase activator 1B	3.96	3.84	5.13	5.01
Ss18l1	synovial sarcoma translocation gene on chromosome 18-like 1	3.08	2.3	3.93	3.21
Nmd3	NMD3 homolog (S. cerevisiae)	20.63	16.19	24.28	21.78
Acpl2	acid phosphatase-like 2	4.55	2.82	4.92	4.68
Arsi	arylsulfatase i	0.41	0.24	1.06	0.22
Steap4	STEAP family member 4	0.63	0.4	1.23	0.52
Ndufa4	NADH dehydrogenase (ubiquinone) 1 alpha subcomplex, 4	62.15	46.11	82.03	52.43
Ccnt1	cyclin T1	19.88	19.12	24.25	24.49
Nhlrc1	NHL repeat containing 1	0.19	0	0.29	0.42
Tbc1d12	TBC1D12: TBC1 domain family, member 12	0.77	0.69	1.03	1.25
Heca	headcase homolog (Drosophila)	32.47	32.65	38.27	42.75
Spice1	spindle and centriole associated protein 1	8.34	7.35	10.08	9.8
Rhbdl1	rhomboid, veinlet-like 1 (Drosophila)	4.83	4.62	5.94	6.22
Qtrtd1	queuine tRNA-ribosyltransferase domain containing 1	8.09	9.22	10.07	11.81
Mybl1	myeloblastosis oncogene-like 1	1.04	1.06	1.15	1.92
Mdk	midkine	2.85	1.28	3.33	2.25
Leo1	Leo1, Paf1/RNA polymerase II complex component, homolog (S. cerevisiae)	9.17	8.04	13.07	8.68
Nabp1	nucleic acid binding protein 1	14.2	13.47	18.58	16.1
Serpinf2	serine (or cysteine) peptidase inhibitor, clade F, member 2	0.16	0	0.41	0.26
Erf	Ets2 repressor factor	6.8	5.39	9.36	6.18
Cd69	CD69 antigen	37.14	38.38	50.11	43.66
S100a13	S100 calcium binding protein A13	20.11	15.27	27.58	16.6
Sfxn4	sideroflexin 4	1.16	0.92	1	2.04
Efcab9	EF-hand calcium binding domain 9	0.82	0.54	1.78	0.37
Fsip1	fibrous sheath-interacting protein 1	0.26	0.25	0.81	0.29
Tspan17	tetraspanin 17	2.15	1.34	3.09	1.69
Rabif	RAB interacting factor	13.19	12.22	16.27	15.57
Itga3	integrin alpha 3	0.82	0.25	0.56	1.23
Lgals4	lectin, galactose binding, soluble 4	8.79	5.54	9.56	8.58
Zfp36l2	zinc finger protein 36, C3H type-like 2	122.5	129.08	173.05	137.66
Pradc1	protease-associated domain containing 1	6.72	3.49	6.98	6.07
Rdh13	retinol dehydrogenase 13 (all-trans and 9-cis)	3.97	2.89	5.12	3.8
Dph1	DPH1 homolog (S. cerevisiae)	12.93	11.18	16.57	13.61
Tas1r3	taste receptor, type 1, member 3	0.41	0	0.25	0.72
Wdr45l	Wdr45 like	9.39	8.42	10.95	11.46
Lat	linker for activation of T cells	137.28	118.84	170.06	145.89
Coq6	coenzyme Q6 homolog (yeast)	9.25	5.5	9.15	9.48
Hist2h3b	histone cluster 2, H3b	0.43	0	0.53	0.46
Fhl3	four and a half LIM domains 3	5.56	2.99	5.57	5.41
Gmpr	guanosine monophosphate reductase	0	0	0.28	0.18
Stfa3	stefin A3	0	0	0	0.46
Csrp2bp	cysteine and glycine-rich protein 2 binding protein	12.59	9.4	14.06	13.44
Emc4	ER membrane protein complex subunit 4	13.81	11.63	17.87	13.87
Car7	carbonic anhydrase 7	0.52	0.27	0.74	0.69
Rxfp1	relaxin/insulin-like family peptide receptor 1	0.27	0	0.19	0.6
Timm17a	translocase of inner mitochondrial membrane 17a	10.31	9.61	15.74	9.19
Pgam2	phosphoglycerate mutase 2	0.19	0	0.49	0.2
Camta1	calmodulin binding transcription activator 1	0.4	0.36	0.81	0.58
Igkv10-96	immunoglobulin kappa variable 10-96	52.33	54.27	46.33	85.02
Tbx6	T-box 6	6.04	3.91	6.27	6.4
Nlrc4	NLR family, CARD domain containing 4	6.11	6.89	7.7	8.71
Ndufs5	NADH dehydrogenase (ubiquinone) Fe-S protein 5	1.41	0.82	2.23	0.96
BC038331	cDNA sequence BC038331	1.89	2.21	2.4	3.08
Trmt10c	tRNA methyltransferase 10 homolog C (S. cerevisiae)	17	11.83	20.87	14.93
Lef1	lymphoid enhancer binding factor 1	59.98	61.22	81.77	67.28
Acss2	acyl-CoA synthetase short-chain family member 2	11.08	8.89	13.51	11.42
Stau2	staufen (RNA binding protein) homolog 2 (Drosophila)	0.87	0.72	1.42	0.98
Igsf3	immunoglobulin superfamily, member 3	0.78	0.28	1.31	0.44
Bcam	basal cell adhesion molecule	0.22	0	0.56	0.16
Prrt2	proline-rich transmembrane protein 2	2.73	2.69	3.95	3.14
Hsd17b14	hydroxysteroid (17-beta) dehydrogenase 14	0	0	0.32	0.13
Rras2	related RAS viral (r-ras) oncogene homolog 2	22.8	19.57	26.31	26.04
Cldn4	claudin 4	0.09	0	0.24	0.32
Zcchc4	zinc finger, CCHC domain containing 4	5.48	5.02	6.07	7.24
Zbtb20	zinc finger and BTB domain containing 20	2.63	1.87	2.62	3.34
Mex3c	mex3 homolog C (C. elegans)	9.45	7.92	11.69	10.02
Pdap1	PDGFA associated protein 1	19.91	12.77	24.25	16.2
BC065397	cDNA sequence BC065397	1.41	1.82	2.34	2.06
Slfn14-ps	schlafen family member 14, pseudogene	0.39	0.34	0.92	0.42
Gimap7	GTPase, IMAP family member 7	46.26	39.73	52.77	52.88
Rgs16	regulator of G-protein signaling 16	2.14	0.71	1.96	1.97
Rcn3	reticulocalbin 3, EF-hand calcium binding domain	9.27	8.67	11.99	10.39
Hesx1	homeobox gene expressed in ES cells	0.07	0	0.19	0.34
Slco3a1	solute carrier organic anion transporter family, member 3a1	4.44	5.4	5.97	6.5
Pctp	phosphatidylcholine transfer protein	4.75	5.32	6.39	6.36
Pccb	propionyl Coenzyme A carboxylase, beta polypeptide	10.56	6.96	11.71	10.14
Ppa2	pyrophosphatase (inorganic) 2	12.99	13.52	19.31	13.52
AI504432	expressed sequence AI504432	16.21	14.33	17.67	20.08
Irf2bp1	interferon regulatory factor 2 binding protein 1	18.91	15.25	25.66	16.5
Cbx8	chromobox 8	6.33	8.14	9.87	8.23
Gm10548	ribosomal protein L29 pseudogene	1.14	0.31	0.87	1.34
Sumo1	SMT3 suppressor of mif two 3 homolog 1 (yeast)	4.41	4.49	5.66	5.64
Ptar1	protein prenyltransferase alpha subunit repeat containing 1	5.73	5.49	6.44	7.69
Hist1h3g	histone cluster 1, H3g	0	0	0.44	0
BC060293	cDNA sequence BC060293	0	0	0	0.44
Mamdc4	MAM domain containing 4	0.84	1.57	1.89	1.49
Fam46c	family with sequence similarity 46, member C	12.42	11.8	14.46	15.51
P2ry6	pyrimidinergic receptor P2Y, G-protein coupled, 6	1.7	1.09	2.26	1.58
Zfp558	zinc finger protein 558	0.23	0.1	0.59	0.25
Trmt112	tRNA methyltransferase 11-2 homolog (S. cerevisiae)	5.55	5.29	9.1	4.55
BC053749	cDNA sequence BC053749	5.34	3.06	4.55	6.12
Srd5a1	steroid 5 alpha-reductase 1	0.2	0	0.25	0.43
Slc25a5	solute carrier family 25 (mitochondrial carrier, adenine nucleotide translocator), member 5	23.3	16.28	27.41	21.23
Med30	mediator complex subunit 30	22.57	17.84	27.91	21.73
Nop10	NOP10 ribonucleoprotein homolog (yeast)	37.06	24.17	43.88	31.05
Qpctl	glutaminyl-peptide cyclotransferase-like	6.1	6.8	8.84	7.28
Ppp1r15a	protein phosphatase 1, regulatory (inhibitor) subunit 15A	63.55	58.55	78.08	70.8
Pycr1	pyrroline-5-carboxylate reductase 1	0.55	0	0.7	0.4
Btd	biotinidase	8.43	4.1	9.2	6.46
BC067068	cDNA sequence BC067068	2.45	3.08	3.59	3.56
Nfkbid	nuclear factor of kappa light polypeptide gene enhancer in B cells inhibitor, delta	40.62	39.71	52.02	46.02
Zrsr2	zinc finger (CCCH type), RNA binding motif and serine/arginine rich 2	5.93	5.18	6.42	7.51
Cish	cytokine inducible SH2-containing protein	5.21	3.3	7.42	3.35
Tpm4	tropomyosin 4	69.64	70.03	85.92	84.21
Hist1h2ab	histone cluster 1, H2ab	0	0	0.43	0
Pgpep1l	pyroglutamyl-peptidase I-like	1.04	0.87	1.43	1.32
Kdm6b	KDM1 lysine (K)-specific demethylase 6B	16.59	17.64	21.67	20.33
Wdr12	WD repeat domain 12	4.66	2.86	5.09	4.47
Smc4	structural maintenance of chromosomes 4	94.17	85.02	112.48	105.53
Mettl3	methyltransferase like 3	24.24	23.08	31.9	25.98
Slc16a13	solute carrier family 16 (monocarboxylic acid transporters), member 13	1.79	1.49	2.44	1.97
Hspa1a	heat shock protein 1A	0.19	0.15	0.32	0.52
BC023829	cDNA sequence BC023829	6.86	6.33	9.68	6.75
Il9r	interleukin 9 receptor	17.16	19.6	22.89	22.12
Mrpl13	mitochondrial ribosomal protein L13	22.69	18.16	26.25	23.71
Insl6	insulin-like 6	4.54	2.54	4.86	4.15
Rarg	retinoic acid receptor, gamma	9.29	7.19	10.78	9.62
Nudt6	nudix (nucleoside diphosphate linked moiety X)-type motif 6	4.83	7.05	7.69	7.13
Ucn2	urocortin 2	0.08	0	0.44	0.08
Efcab5	EF-hand calcium binding domain 5	0.13	0	0.29	0.29
Slc16a5	solute carrier family 16 (monocarboxylic acid transporters), member 5	4.03	5	5	6.36
Nxt2	nuclear transport factor 2-like export factor 2	2.46	1.65	2.52	2.88
Tmcc2	transmembrane and coiled-coil domains 2	4.91	3.94	8.27	2.87
Zmat1	zinc finger, matrin type 1	3.84	4.07	4.77	5.23
Snhg7	small nucleolar RNA host gene (non-protein coding) 7	1.71	1.13	2.15	1.71
Rbm12	RNA binding motif protein 12	14.41	13.32	15.77	18.22
Mid1	midline 1	1.06	1.74	1.28	2.53
Itga10	integrin, alpha 10	1.26	1.16	1.59	1.76
Spryd4	SPRY domain containing 4	4.98	3.48	6.72	3.94
BB165335	expressed sequence BB165335	0	0	0.15	0.27
Nanos3	nanos homolog 3 (Drosophila)	0	0	0.3	0.12
Zfp959	zinc finger protein 959	5.66	3.26	6.35	4.86
Cyb561	cytochrome b-561	0.1	0	0.27	0.27
Cxx1c	CAAX box 1C	4.48	3.52	5.05	5.04
Fars2	phenylalanine-tRNA synthetase 2 (mitochondrial)	5.82	2.76	6.14	4.65
Zc3hav1l	zinc finger CCCH-type, antiviral 1-like	1.04	0.7	1.43	1.09
Acadm	acyl-Coenzyme A dehydrogenase, medium chain	19.14	14.57	22.49	18.66
Creld1	cysteine-rich with EGF-like domains 1	3.84	3.92	6.08	3.71
Gng5	guanine nucleotide binding protein (G protein), gamma 5	18.87	14.91	25.28	15.94
Tmie	transmembrane inner ear	4.78	5.34	5.92	6.72
Tle2	transducin-like enhancer of split 2, homolog of Drosophila E(spl)	0.49	1.07	1.39	0.91
Brix1	BRX1, biogenesis of ribosomes, homolog (S. cerevisiae)	16.29	11.23	17.02	16.63
Pex16	peroxisomal biogenesis factor 16	9.15	10.34	14.43	9.52
Ccdc109b	coiled-coil domain containing 109B	2.07	0.95	2.43	1.63
Nsun5	NOL1/NOP2/Sun domain family, member 5	9.78	7.49	11.55	9.71
Tnfrsf10b	tumor necrosis factor receptor superfamily, member 10b	0.91	0.52	1	1.14
Alkbh6	alkB, alkylation repair homolog 6 (E. coli)	18.97	18.22	26.93	18.37
Znrf2	zinc and ring finger 2	31.66	29.13	38.92	34.84
Khdc1a	KH domain containing 1A	0.18	0	0.23	0.4
Zfp81	zinc finger protein 81	5.89	5.4	6.2	7.83
Mb21d1	Mab-21 domain containing 1	2.27	1.36	2.29	2.5
Ssbp1	single-stranded DNA binding protein 1	6.71	5.57	7.89	7.33
Znhit3	zinc finger, HIT type 3	6.29	5.12	9.09	5.08
Mettl1	methyltransferase like 1	11.79	6.62	12.66	9.95
Vps29	vacuolar protein sorting 29 (S. pombe)	31.65	20.24	30.57	32.4
Srek1ip1	splicing regulatory glutamine/lysine-rich protein 1interacting protein 1	5.33	3.23	5.56	5.17
Gzf1	GDNF-inducible zinc finger protein 1	6.05	3.85	6.65	5.69
Tnnc2	troponin C2, fast	0	0	0	0.41
Saa3	serum amyloid A 3	0	0	0.41	0
Fam98a	family with sequence similarity 98, member A	13.69	12.67	16.28	15.88
Adhfe1	alcohol dehydrogenase, iron containing, 1	0.25	0	0.5	0.21
Ppm1d	protein phosphatase 1D magnesium-dependent, delta isoform	11.73	9.58	13.94	12.13
Fam92a	family with sequence similarity 92, member A	3.9	3.8	5.7	3.98
Tmem242	transmembrane protein 242	13.02	12.11	15.81	14.85
Spin2	spindlin family, member 2	1.53	1.28	1.4	2.39
Pdgfa	platelet derived growth factor, alpha	0.26	0	0.44	0.28
Rpusd1	RNA pseudouridylate synthase domain containing 1	6.41	3.45	7.67	4.6
Zfp948	zinc finger protein 948	1.67	1.45	1.94	2.22
Zfp707	zinc finger protein 707	7.21	4.39	7.45	6.91
Med6	mediator of RNA polymerase II transcription, subunit 6 homolog (yeast)	12.14	9.62	13.01	13.57
Igsf23	immunoglobulin superfamily, member 23	3.36	2.43	4.11	3.26
Rpa3	replication protein A3	5.12	5.92	8.62	5.06
Zbtb37	zinc finger and BTB domain containing 37	6.82	8.33	7.79	10.83
G0s2	G0/G1 switch gene 2	3.87	2.49	4.34	3.71
Trim65	tripartite motif-containing 65	8.86	7.16	9.92	9.74
Tnik	TRAF2 and NCK interacting kinase	6.96	7.78	8.72	9.4
Sccpdh	saccharopine dehydrogenase (putative)	1.94	0.43	1.67	1.58
Rps19-ps3	ribosomal protein S19, pseudogene 3	2.34	1.97	3.75	1.83
Nudt13	nudix (nucleoside diphosphate linked moiety X)-type motif 13	4.47	3.32	5.18	4.58
Dcakd	dephospho-CoA kinase domain containing	7.43	8.57	11.1	8.52
Ets2	E26 avian leukemia oncogene 2, 3' domain	10.1	7.79	11.47	10.42
Nme3	NME/NM23 nucleoside diphosphate kinase 3	20.04	8.72	21.91	13.03
Gcm2	glial cells missing homolog 2 (Drosophila)	0.34	0	0.71	0.1
Arl4d	ADP-ribosylation factor-like 4D	9.54	7.29	10.61	10
Ephb6	Eph receptor B6	4.3	5.02	6.4	5.19
BC106179	cDNA sequence BC106179	2.36	2.59	3.19	3.15
Apom	apolipoprotein M	0.25	0	0.3	0.4
Hoxa6	homeobox A6	0.25	0	0	0.7
Zdhhc15	zinc finger, DHHC domain containing 15	2.82	2.28	4.12	2.4
Tmed2	transmembrane emp24 domain trafficking protein 2	3.64	2.12	3.94	3.37
Tmem149	transmembrane protein 149	19.72	18.06	25.13	20.59
Wdr59	WD repeat domain 59	4.27	3.45	4.91	4.75
Fam165b	family with sequence similarity 165, member B	21.48	13.44	21.1	21.18
Mycbp	c-myc binding protein	5.02	2.54	5.24	4.22
Ccp110	centriolar coiled coil protein 110	4.67	3.1	4.76	4.95
Zfp7	zinc finger protein 7	9.91	9.3	11.32	12.1
Sf3b5	splicing factor 3b, subunit 5	46.88	33.2	54.67	41.7
Spata2	spermatogenesis associated 2	10.86	8.41	13.2	10.28
Rhebl1	Ras homolog enriched in brain like 1	4.19	3.46	4.72	4.84
Tex9	testis expressed gene 9	3.6	3.5	4.09	4.81
Ccdc91	coiled-coil domain containing 91	5.92	3.92	6.24	5.94
Mex3b	mex3 homolog B (C. elegans)	4.55	4.79	7.45	4.13
Utrn	utrophin	24.46	26.16	29.21	31.8
Rab3b	RAB3B, member RAS oncogene family	0.13	0	0.41	0.14
Olfr433	olfactory receptor 433	0.08	0	0.21	0.28
Trappc4	trafficking protein particle complex 4	18.93	15.1	23.75	17.38
Trpm5	transient receptor potential cation channel, subfamily M, member 5	0.35	0.09	0.57	0.35
Sh2b2	SH2B adaptor protein 2	2.45	2.21	2.81	3.16
Xcl1	chemokine (C motif) ligand 1	17.76	7.52	13.24	17.39
Lman1l	lectin, mannose-binding 1 like	0.52	0.24	0.52	0.78
Cyp39a1	cytochrome P450, family 39, subfamily a, polypeptide 1	2.68	1.92	3.52	2.37
Hist1h4h	histone cluster 1, H4h	0	0	0	0.39
Akap11	A kinase (PRKA) anchor protein 11	9.05	8.61	9.64	11.85
Sostdc1	sclerostin domain containing 1	1.03	0	0.51	1.11
Cebpb	CCAAT/enhancer binding protein (C/EBP), beta	11.67	8.93	14.18	10.82
Col11a2	collagen, type XI, alpha 2	3.81	3.67	5.07	4.25
Nudt1	nudix (nucleoside diphosphate linked moiety X)-type motif 1	6.97	2.68	6.59	5.32
Lonrf1	LON peptidase N-terminal domain and ring finger 1	0.92	0.74	1.45	0.92
Ndufaf1	NADH dehydrogenase (ubiquinone) 1 alpha subcomplex, assembly factor 1	9.78	9.26	12.17	10.95
Darc	Duffy blood group, chemokine receptor	1.25	0	1.38	0.5
Tmem86b	transmembrane protein 86B	6.17	4.81	5.63	7.86
Myo19	myosin XIX	3.15	2.56	4.03	3.17
Apbb1	amyloid beta (A4) precursor protein-binding, family B, member 1	0.74	0.52	1.22	0.67
Apobec2	apolipoprotein B mRNA editing enzyme, catalytic polypeptide 2	0.51	0.34	0.93	0.47
Mon1a	MON1 homolog A (yeast)	10.21	8.42	12.03	10.58
Rnf7	ring finger protein 7	9.64	7.04	11.54	8.74
Chchd10	coiled-coil-helix-coiled-coil-helix domain containing 10	23.9	19.49	31.44	20.69
Fam43a	family with sequence similarity 43, member A	36.08	36.89	46.09	41.31
Zbtb12	zinc finger and BTB domain containing 12	6.14	4.8	7.99	5.44
Gpx2-ps1	glutathione peroxidase 2, pseudogene 1	0.08	0	0	0.48
Mtmr10	myotubularin related protein 10	1.64	2.25	2.2	2.82
Rab6b	RAB6B, member RAS oncogene family	6.19	6.21	8.37	6.79
Creb1	cAMP responsive element binding protein 1	19.03	17.66	21.76	22.34
Nckap5l	NCK-associated protein 5-like	9.2	6.66	10.15	9.13
Ube2v1	ubiquitin-conjugating enzyme E2 variant 1	1.07	0.64	1.17	1.25
Zfp85-rs1	zinc finger protein 85, related sequence 1	2.87	2.46	3.2	3.53
Fitm2	fat storage-inducing transmembrane protein 2	2.09	1.78	1.95	3.04
Gtdc2	glycosyltransferase-like domain containing 2	0.15	0	0.48	0.08
Pank1	pantothenate kinase 1	1.55	1.59	2.48	1.64
Fam36a	family with sequence similarity 36, member A	24.77	16.87	27.63	22.32
BC028789	cDNA sequence BC028789	3	2.73	3.19	4.01
Ccbl2	cysteine conjugate-beta lyase 2	2.1	0.74	2.24	1.52
Pcbp4	poly(rC) binding protein 4	2.32	2.47	3.15	2.93
Trpm1	transient receptor potential cation channel, subfamily M, member 1	0.34	0.24	0.67	0.4
Tagap	T cell activation Rho GTPase activating protein	13.67	10.51	14.61	14.54
Chrac1	chromatin accessibility complex 1	20.42	19.24	25.32	22.24
Ctns	cystinosis, nephropathic	7.46	5.16	7.77	7.62
Mafk	v-maf musculoaponeurotic fibrosarcoma oncogene family, protein K (avian)	19.26	14.57	21.27	19.34
Ppp1r12b	protein phosphatase 1, regulatory (inhibitor) subunit 12B	2.61	3.48	3.94	3.68
Gpr55	G protein-coupled receptor 55	2.92	1.64	3.23	2.57
Hnrnpc	heterogeneous nuclear ribonucleoprotein C	34.44	31.46	41.69	37.04
Crk	v-crk sarcoma virus CT10 oncogene homolog (avian)	20.02	18.69	23.07	23.31
Snupn	snurportin 1	5.3	5.02	7.88	4.76
Epx	eosinophil peroxidase	0.13	0	0.5	0.03
Dyrk4	dual-specificity tyrosine-(Y)-phosphorylation regulated kinase 4	0.21	0.4	0.54	0.56
Thap4	THAP domain containing 4	7.28	3.3	7.32	5.62
Klra7	killer cell lectin-like receptor, subfamily A, member 7	7.2	5.42	6.1	9.26
Zkscan14	zinc finger with KRAB and SCAN domains 14	6.47	4.45	8.1	5.24
Apoc1	apolipoprotein C-I	0.83	0	0.83	0.53
Faim	Fas apoptotic inhibitory molecule	13.55	9.77	17.29	10.77
Impa1	inositol (myo)-1(or 4)-monophosphatase 1	18.37	10.33	17.89	16.55
Nudt21	nudix (nucleoside diphosphate linked moiety X)-type motif 21	0.4	1.13	1.23	0.96
Zc3h15	zinc finger CCCH-type containing 15	23.47	20.34	28.05	24.3
Commd8	COMM domain containing 8	18.28	15.88	20.85	20.05
Psmb5	proteasome (prosome, macropain) subunit, beta type 5	8.87	10.6	13.68	9.79
Zfp160	zinc finger protein 160	7.24	5.2	7.25	7.88
Kif19a	kinesin family member 19A	0.95	1.83	2.13	1.54
Tmem39a	transmembrane protein 39a	8.46	7.16	10.55	8.35
Tsr2	TSR2, 20S rRNA accumulation, homolog (S. cerevisiae)	5.38	3.53	6.02	4.92
Dok2	docking protein 2	23.43	17.37	29.11	19.65
Trim3	tripartite motif-containing 3	4.15	3.12	4.65	4.34
Rhbdd1	rhomboid domain containing 1	5.42	6.71	7.44	7.31
Slc25a23	solute carrier family 25 (mitochondrial carrier; phosphate carrier), member 23	7.76	5.99	9.61	7.06
Hpdl	4-hydroxyphenylpyruvate dioxygenase-like	0.05	0	0.13	0.3
Bpifc	BPI fold containing family C	0	0	0.29	0.08
Med26	mediator complex subunit 26	7.24	7.05	9.2	8.1
Rbmxl1	RNA binding motif protein, X linked-like-1	4.9	2.92	6.11	3.52
Socs4	suppressor of cytokine signaling 4	15.29	14.62	18.31	17.48
Tmem81	transmembrane protein 81	5.95	5.78	7.23	7.03
Map3k4	mitogen-activated protein kinase kinase kinase 4	10.44	8.15	12.32	10.06
Gprin3	GPRIN family member 3	3.43	3.11	3.84	4.27
Usp1	ubiquitin specific peptidase 1	14.77	13.78	18.9	15.26
Cyp2s1	cytochrome P450, family 2, subfamily s, polypeptide 1	1.56	0.8	1.22	1.94
Hgs	HGF-regulated tyrosine kinase substrate	23.75	19.21	27.76	23.44
Smad7	SMAD family member 7	20.84	16.27	25.14	19.13
Snip1	Smad nuclear interacting protein 1	12.01	9.21	13.11	12.36
Ptplb	protein tyrosine phosphatase-like (proline instead of catalytic arginine), member b	1.54	2.09	3.11	1.55
Pgam1	phosphoglycerate mutase 1	1.68	2.06	2.5	2.29
Pcf11	cleavage and polyadenylation factor subunit homolog (S. cerevisiae)	27.02	29.32	32.59	34.41
Sh2d4b	SH2 domain containing 4B	0.7	0.64	1.05	0.9
Ccl27a	chemokine (C-C motif) ligand 27A	0.3	0	0.46	0.26
Eml5	echinoderm microtubule associated protein like 5	3.03	3.31	3.23	4.63
H2-Bl	histocompatibility 2, blastocyst	0.93	1.08	1.57	1.17
AI225912	expressed sequence AI225912	1.66	2.01	1.89	2.81
Prosapip1	ProSAPiP1 protein	0.75	0.39	0.92	0.79
Gpank1	G patch domain and ankyrin repeats 1	6.39	5.22	8.84	5.24
Rsl24d1	ribosomal L24 domain containing 1	5.55	3.86	6.78	4.7
Snurf	SNRPN upstream reading frame	0.04	0	0.22	0.19
Lyrm7	LYR motif containing 7	1.08	1.73	1.57	2.11
Plcxd2	phosphatidylinositol-specific phospholipase C, X domain containing 2	5.32	6.07	7	6.81
Ttc30a1	tetratricopeptide repeat domain 30A1	0.88	0	0.96	0.44
Asb3	ankyrin repeat and SOCS box-containing 3	4	4.42	5.47	4.83
Rab38	RAB38, member of RAS oncogene family	1.55	0	1.88	0.31
Cep135	centrosomal protein 135	8.13	7.19	8.75	9.69
Wnt6	wingless-related MMTV integration site 6	0	0	0.32	0.04
Hist1h1c	histone cluster 1, H1c	18.83	19.1	19.98	25.13
Lysmd2	LysM, putative peptidoglycan-binding, domain containing 2	6.67	4.9	8.79	5.22
Acot2	acyl-CoA thioesterase 2	3.55	3.24	4.59	3.78
Myo1a	myosin IA	0.05	0.12	0.27	0.29
Dusp2	dual specificity phosphatase 2	83.6	101.28	113.25	105.2
Stk17b	serine/threonine kinase 17b (apoptosis-inducing)	116.52	121.13	142.45	138.19
Rpl36al	ribosomal protein L36A-like	14.25	9.74	15.95	12.7
Prkcq	protein kinase C, theta	43.74	44.89	49.22	55.64
Icam2	intercellular adhesion molecule 2	42.64	44.15	58.03	44.66
Serhl	serine hydrolase-like	6.65	5.83	8.55	6.52
Epb4.1l4b	erythrocyte protein band 4.1-like 4b	0.24	0	0.38	0.26
Apex2	apurinic/apyrimidinic endonuclease 2	3.52	3.34	4.49	3.95
Fxyd5	FXYD domain-containing ion transport regulator 5	99.95	81.77	118.92	95.54
Utp14b	UTP14, U3 small nucleolar ribonucleoprotein, homolog B (yeast)	1.89	1.89	2.47	2.34
Tmem220	transmembrane protein 220	0.39	0.36	0.99	0.25
Rps8	ribosomal protein S8	36.04	31.22	40.9	38.7
Adcy4	adenylate cyclase 4	0.07	0.12	0.47	0.11
Ssbp3	single-stranded DNA binding protein 3	22.16	14.59	26.98	16.67
Rab40c	Rab40c, member RAS oncogene family	7.38	6.13	8.36	7.91
Cndp2	CNDP dipeptidase 2 (metallopeptidase M20 family)	9.45	8.39	11.62	9.75
Fpgt	fucose-1-phosphate guanylyltransferase	4.66	4.2	6.1	4.69
Diexf	digestive organ expansion factor homolog (zebrafish)	5.67	6.36	6.69	7.83
Ndufc1	NADH dehydrogenase (ubiquinone) 1, subcomplex unknown, 1	4.15	4.05	3.86	6.15
Med31	mediator of RNA polymerase II transcription, subunit 31 homolog (yeast)	3.05	3.97	5.33	3.29
Tcf7	transcription factor 7, T cell specific	253.48	262.24	322.27	285.16
Gch1	GTP cyclohydrolase 1	3.88	3.34	4.56	4.29
Xkr8	X Kell blood group precursor related family member 8 homolog	1.3	0.49	1.29	1.17
Mmp11	matrix metallopeptidase 11	1.05	0.74	1.73	0.73
Kat8	K(lysine) acetyltransferase 8	13.5	12.57	16.48	14.55
Ralgapa2	Ral GTPase activating protein, alpha subunit 2 (catalytic)	5.2	5.11	5.79	6.69
Dcaf4	DDB1 and CUL4 associated factor 4	8.43	5.97	9.78	7.51
Ccdc15	coiled-coil domain containing 15	3.38	2.74	3.05	4.5
Mrpl53	mitochondrial ribosomal protein L53	19.96	13.54	19.96	19.77
Chchd1	coiled-coil-helix-coiled-coil-helix domain containing 1	24.77	21.17	33.91	20.43
Chac1	ChaC, cation transport regulator 1	0.34	0	0.57	0.18
Als2cl	ALS2 C-terminal like	52.25	52.12	62.16	60.83
Defb42	defensin beta 42	0	0	0.35	0
BC048609	cDNA sequence BC048609	0	0	0	0.35
Ctbp2	C-terminal binding protein 2	0.68	0.52	1.05	0.71
Rab2b	RAB2B, member RAS oncogene family	6.63	8.69	8.57	9.78
Lss	lanosterol synthase	4.69	3.38	5.09	4.74
Pou5f2	POU domain class 5, transcription factor 2	0.06	0	0.15	0.27
Hist4h4	histone cluster 4, H4	0.06	0	0.15	0.27
Ammecr1l	AMME chromosomal region gene 1-like	8.75	8.32	9.76	10.64
Rhd	Rh blood group, D antigen	10.99	1.1	12.87	1.68
Nrgn	neurogranin	2.88	1.94	2.83	3.18
Rab11a	RAB11a, member RAS oncogene family	14.94	12.06	16.51	15.55
Ubxn8	UBX domain protein 8	6.2	4.47	6.83	6.05
Ppp4r2	protein phosphatase 4, regulatory subunit 2	5.77	6.57	7.11	7.73
Dnajc27	DnaJ (Hsp40) homolog, subfamily C, member 27	4.59	3.74	5.74	4.39
Elovl6	ELOVL family member 6, elongation of long chain fatty acids (yeast)	1.68	1.55	1.69	2.45
Gpkow	G patch domain and KOW motifs	11.02	10.22	13.15	12.13
Ccl4	chemokine (C-C motif) ligand 4	12.27	13.36	13.19	17.24
Iqce	IQ motif containing E	8.79	6.55	9.94	8.41
Stx8	syntaxin 8	2.23	1.94	2.23	3.01
Cep19	centrosomal protein 19	6.41	5.43	7.27	6.97
Pigg	phosphatidylinositol glycan anchor biosynthesis, class G	1.71	2.75	2.82	2.76
L2hgdh	L-2-hydroxyglutarate dehydrogenase	2.26	1	1.71	2.46
Tmco6	transmembrane and coiled-coil domains 6	14.99	9.95	16.04	13.56
Zfp442	zinc finger protein 442	0.36	0.3	0.49	0.63
Zfp579	zinc finger protein 579	7.58	6.41	8.17	8.58
Txk	TXK tyrosine kinase	24.48	24.75	28.79	29.28
Lepre1	leprecan 1	1.08	1.5	1.85	1.52
Atg12	autophagy related 12	18.33	15.17	19.51	20.11
Adam9	a disintegrin and metallopeptidase domain 9 (meltrin gamma)	5.85	7.48	8.06	7.91
Mosc2	MOCO sulphurase C-terminal domain containing 2	24.07	16.51	26.3	21.61
Hinfp	histone H4 transcription factor	9.96	10	12.11	11.63
Snrpf	small nuclear ribonucleoprotein polypeptide F	4.13	1.54	4.23	2.76
Napepld	N-acyl phosphatidylethanolamine phospholipase D	1.21	0.57	0.99	1.44
Gm10653	ribsomal protein S2 pseudogene	0.21	0	0.36	0.23
Cd320	CD320 antigen	1.56	0.57	1.96	0.88
Lamtor3	late endosomal/lysosomal adaptor, MAPK and MTOR activator 3	12.53	6.65	12.34	10.48
Safb	scaffold attachment factor B	38.69	32.34	44.16	39.39
Dzip1	DAZ interacting protein 1	6.99	9.1	10.14	9.05
Glb1l	galactosidase, beta 1-like	2.29	2.31	3.52	2.21
Tob2	transducer of ERBB2, 2	23.65	18.51	25.55	24.17
Deb1	differentially expressed in B16F10 1	9.84	4.87	8.85	8.72
Hagh	hydroxyacyl glutathione hydrolase	14.74	8.87	19.02	8.97
Gstp1	glutathione S-transferase, pi 1	5.25	2.82	5.84	3.95
Rint1	RAD50 interactor 1	7.33	6.69	8.07	8.68
Cd160	CD160 antigen	3.75	3.17	3.73	4.71
Mylk3	myosin light chain kinase 3	0.88	0	1.19	0.18
Wfdc18	WAP four-disulfide core domain 18	0	0	0	0.34
Gzmm	granzyme M (lymphocyte met-ase 1)	2.68	0.32	1.95	1.9
Tmem208	transmembrane protein 208	25.48	19.5	31.07	21.89
Ctps2	cytidine 5'-triphosphate synthase 2	11	8.96	13.04	10.65
D4Wsu53e	DNA segment, Chr 4, Wayne State University 53, expressed	204.45	193.61	248.15	217.85
Mpp5	membrane protein, palmitoylated 5 (MAGUK p55 subfamily member 5)	3.81	3.73	3.9	5.26
Sirt5	sirtuin 5 (silent mating type information regulation 2 homolog) 5 (S. cerevisiae)	3.8	3.39	3.86	4.89
Abcb8	ATP-binding cassette, sub-family B (MDR/TAP), member 8	6.43	5.71	7.87	6.67
Atp6v1f	ATPase, H+ transporting, lysosomal V1 subunit F	22.92	21.16	27.81	24.09
Rsph10b2	radial spoke head 10 homolog B (Chlamydomonas)	0.35	0.54	0.66	0.72
Nkrf	NF-kappaB repressing factor	4.76	3.98	5.19	5.37
Arl5b	ADP-ribosylation factor-like 5B	3.95	3.97	5.1	4.5
Cldn10	claudin 10	1	2.61	2.53	2.03
Galnt6	UDP-N-acetyl-alpha-D-galactosamine:polypeptide N-acetylgalactosaminyltransferase 6	26.43	24.25	30.57	29.03
Mrps21	mitochondrial ribosomal protein S21	42.7	22.7	46.19	30.61
Rbm15b	RNA binding motif protein 15B	13.91	13.23	17.49	14.57
Mtf1	metal response element binding transcription factor 1	4.64	4.62	5.98	5.18
Itk	IL2 inducible T cell kinase	56.32	57.44	63.02	70.23
Patl1	protein associated with topoisomerase II homolog 1 (yeast)	17.2	16.82	20.1	19.98
Dusp10	dual specificity phosphatase 10	15.64	11.61	18.68	13.49
Hist1h2be	histone cluster 1, H2be	0.32	0	0.36	0.35
Slc25a30	solute carrier family 25, member 30	11.95	10.09	12.63	13.45
Mri1	methylthioribose-1-phosphate isomerase homolog (S. cerevisiae)	12.57	11.14	14.29	13.74
Amh	anti-Mullerian hormone	0.37	0.25	0.54	0.52
Tssk4	testis-specific serine kinase 4	1.34	0.59	0.8	1.79
Haus1	HAUS augmin-like complex, subunit 1	9.06	7.94	10.72	9.47
Znrd1as	ZNRD1 antisense RNA	1.86	0.85	2.1	1.4
Mbd5	methyl-CpG binding domain protein 5	3.26	2.97	3.47	4.14
Il22ra2	interleukin 22 receptor, alpha 2	0.03	0	0.18	0.19
Leprel4	leprecan-like 4	0.09	0	0.24	0.2
Phf16	PHD finger protein 16	2.87	1.52	2.69	2.77
Hba-x	hemoglobin X, alpha-like embryonic chain in Hba complex	0.15	0	0.36	0.15
Kifc3	kinesin family member C3	1.54	1	1.27	2.03
Ppargc1a	peroxisome proliferative activated receptor, gamma, coactivator 1 alpha	0.21	0.12	0.42	0.3
Fbxl22	F-box and leucine-rich repeat protein 22	0.83	0.64	1.28	0.77
Ube2a	ubiquitin-conjugating enzyme E2A	17.17	16.2	22.67	16.61
Nmb	neuromedin B	3.75	3.59	4.57	4.33
Pnn	pinin	42.95	47.72	52.29	53.82
Ggcx	gamma-glutamyl carboxylase	4.33	4.49	5.45	5.17
Hexim1	hexamethylene bis-acetamide inducible 1	23.1	17.79	27.31	20.71
Cep120	centrosomal protein 120	20.44	19.65	25.03	22.05
Ccdc174	coiled-coil domain containing 174	12.48	9.56	11.74	14.29
Tmem150c	transmembrane protein 150C	0.29	0	0.36	0.31
Thnsl2	threonine synthase-like 2 (bacterial)	0.29	0	0.36	0.31
Klf8	Kruppel-like factor 8	0.83	1.03	1.69	0.81
Zfp787	zinc finger protein 787	6.75	5.97	8.45	6.71
Pycard	PYD and CARD domain containing	17.94	12.59	21.59	14.33
Nadsyn1	NAD synthetase 1	5.87	6.38	7.75	6.86
Ap1s3	adaptor-related protein complex AP-1, sigma 3	4.11	4.23	4.7	5.35
Ccr9	chemokine (C-C motif) receptor 9	7.85	6.6	9.34	7.83
Zfp341	zinc finger protein 341	3.61	1.95	2.98	3.83
Col7a1	collagen, type VII, alpha 1	0.21	0.09	0.34	0.34
Rpl13	ribosomal protein L13	17.08	10.79	18.56	14.24
Galp	galanin-like peptide	0	0	0.33	0
Sdr39u1	short chain dehydrogenase/reductase family 39U, member 1	12.24	9.58	12.89	12.86
Bend6	BEN domain containing 6	0.43	0.36	0.49	0.76
Rps4y2	ribosomal protein S4, Y-linked 2	2.69	0.89	3.16	1.34
Zfp940	zinc finger protein 940	2.1	1.36	2.81	1.55
Traf4	TNF receptor associated factor 4	12.1	11.14	14.75	12.65
Slc12a7	solute carrier family 12, member 7	36.16	42.51	47.3	44.65
Gm7367	1110014K08Rik pseudogene	1.25	0.64	1.93	0.6
Yjefn3	YjeF N-terminal domain containing 3	0.57	0.53	0.87	0.74
Sh2d6	SH2 domain containing 6	0.25	0	0.52	0.1
Chmp2b	charged multivesicular body protein 2B	14.21	11.65	16.84	13.6
BC037034	cDNA sequence BC037034	36.14	32.51	44.59	35.64
Cul5	cullin 5	9.02	8.02	10.08	10.08
Cd3g	CD3 antigen, gamma polypeptide	141.12	127.74	166.12	147.11
Atp6v0c-ps2	ATPase, H+ transporting, lysosomal V0 subunit C, pseudogene 2	9.03	3.38	10.04	4.73
Fam57a	family with sequence similarity 57, member A	0.97	0.45	0.73	1.25
Krr1	KRR1, small subunit (SSU) processome component, homolog (yeast)	10.67	10.18	12.68	11.91
Pik3r4	phosphatidylinositol 3 kinase, regulatory subunit, polypeptide 4, p150	17.83	17.2	21.69	19.4
Gm6654	predicted pseudogene 6654	0.14	0	0.35	0.14
Cmc1	COX assembly mitochondrial protein homolog (S. cerevisiae)	6.22	2.48	5.23	5.22
Ehd3	EH-domain containing 3	20.1	21.7	22.63	26.33
Dbt	dihydrolipoamide branched chain transacylase E2	6.16	5.74	6.4	7.77
Mfsd2a	major facilitator superfamily domain containing 2A	0.63	0.19	0.74	0.54
Atp6v0c	ATPase, H+ transporting, lysosomal V0 subunit C	8.77	3.28	9.75	4.59
Ankrd39	ankyrin repeat domain 39	6.72	5.64	7.18	7.52
Kifc1	kinesin family member C1	1.95	0.9	2.17	1.47
Bcl9l	B cell CLL/lymphoma 9-like	27.49	26.57	32.5	30.69
Ube2f	ubiquitin-conjugating enzyme E2F (putative)	12.42	9.24	14.8	10.71
Rbm4b	RNA binding motif protein 4B	6.21	4.82	5.76	7.39
Jmjd8	jumonji domain containing 8	13.18	8.43	13.69	11.76
Rpgrip1l	Rpgrip1-like	0.91	0.66	1.34	0.81
Smyd4	SET and MYND domain containing 4	2.24	3.58	3.58	3.51
Fam179b	family with sequence similarity 179, member B	8.88	8.16	10.33	9.8
Gp5	glycoprotein 5 (platelet)	0.65	0	0.51	0.57
Rnf121	ring finger protein 121	9.23	8.75	10.94	10.28
Acat2	acetyl-Coenzyme A acetyltransferase 2	3.28	1.82	3.42	2.83
Stard5	StAR-related lipid transfer (START) domain containing 5	9.08	6.23	9.74	8.37
Dbf4	DBF4 homolog (S. cerevisiae)	12.17	8.42	13.13	11.11
Mtx1	metaxin 1	16.68	13.24	19.73	15.34
AW209491	expressed sequence AW209491	3.37	2.69	4.07	3.29
Sipa1l1	signal-induced proliferation-associated 1 like 1	16.55	15.39	19.24	18.17
Cpt1b	carnitine palmitoyltransferase 1b, muscle	2.7	1.88	3	2.64
Zcrb1	zinc finger CCHC-type and RNA binding motif 1	21.7	19.32	29.43	18.52
Rbm12b1	RNA binding motif protein 12 B1	1.94	1.4	1.67	2.53
Eaf1	ELL associated factor 1	14.97	11.3	15.2	15.62
Cdh17	cadherin 17	3.62	3.15	4.3	3.88
Chrnb1	cholinergic receptor, nicotinic, beta polypeptide 1 (muscle)	4.57	2.14	4.05	4.06
Cox5b	cytochrome c oxidase, subunit Vb	43.02	23.62	50.77	26.88
Hmgb1-rs17	high mobility group box 1, related sequence 17	0.12	0	0.46	0
Pcgf6	polycomb group ring finger 6	7.02	5.2	7.54	6.96
Ccdc45	coiled-coil domain containing 45	12.51	12.63	14.71	14.78
Atf3	activating transcription factor 3	2.62	2.12	2.55	3.27
Phf21b	PHD finger protein 21B	1	0.56	0.98	1.15
Gpx4	glutathione peroxidase 4	9.01	8.04	12.02	8.08
B3gnt9-ps	UDP-GlcNAc:betaGal beta-1,3-N-acetylglucosaminyltransferase 9, pseudogene	1.09	0.72	1.08	1.34
Pcid2	PCI domain containing 2	15.38	15.35	19.52	16.45
Sec11a	SEC11 homolog A (S. cerevisiae)	38.76	38.13	48.01	41.51
Slc5a3	solute carrier family 5 (inositol transporters), member 3	1.2	1.3	1.36	1.86
Theg	testicular haploid expressed gene	0	0	0.17	0.15
Nr4a2	nuclear receptor subfamily 4, group A, member 2	1	0.75	0.95	1.4
Bmi1	Bmi1 polycomb ring finger oncogene	15.34	12.86	16.9	16.13
Trmt61b	tRNA methyltransferase 61 homolog B (S. cerevisiae)	2.16	0.28	1.39	1.76
Epc1	enhancer of polycomb homolog 1 (Drosophila)	26.15	27.57	33.22	29.41
Ccdc164	coiled-coil domain containing 164	0.28	0.16	0.36	0.47
Tmem60	transmembrane protein 60	6.99	5.22	8.28	6.2
Ing2	inhibitor of growth family, member 2	5.66	5.37	7.33	5.78
AV039307	expressed sequence AV039307	0.13	0	0.33	0.14
Psmc3ip	proteasome (prosome, macropain) 26S subunit, ATPase 3, interacting protein	4.11	2.16	4.47	3.12
Spns3	spinster homolog 3	4.34	3.69	5.16	4.47
Rpusd4	RNA pseudouridylate synthase domain containing 4	13.62	14.96	18.88	14.57
Tpm3	tropomyosin 3, gamma	37.07	32.79	42.98	38.32
Flad1	RFad1, flavin adenine dinucleotide synthetase, homolog (yeast)	17.84	18.04	22.64	19.27
Dctn3	dynactin 3	21.2	17.39	25.86	19.19
Zfp449	zinc finger protein 449	0.09	0.11	0.48	0.07
Rgs18	regulator of G-protein signaling 18	4.01	3.61	5.3	3.85
Lpl	lipoprotein lipase	1.93	0.41	1.92	1.11
Zc3h10	zinc finger CCCH type containing 10	16.68	11.26	18.33	14.37
Ubl4	ubiquitin-like 4	10.41	7.79	10.49	10.92
Atxn10	ataxin 10	24.51	16.8	26.19	22
Mmachc	methylmalonic aciduria cblC type, with homocystinuria	5.65	3.26	6.53	4.11
Cd3e	CD3 antigen, epsilon polypeptide	172.49	148.35	183.03	188.98
Aloxe3	arachidonate lipoxygenase 3	0.21	0	0.53	0.03
Snapc1	small nuclear RNA activating complex, polypeptide 1	8.69	8.89	11.22	9.46
Acat1	acetyl-Coenzyme A acetyltransferase 1	17.29	14.07	22.77	13.87
Spsb1	splA/ryanodine receptor domain and SOCS box containing 1	2.32	1.37	2.7	1.89
Prpf4	PRP4 pre-mRNA processing factor 4 homolog (yeast)	8.91	6.49	9.54	8.61
Fbxo42	F-box protein 42	7.66	6.16	9.21	7.11
Cggbp1	CGG triplet repeat binding protein 1	32.87	29.66	37	35.72
Ribc1	RIB43A domain with coiled-coils 1	0.72	0.83	1.21	0.9
Ikzf2	IKAROS family zinc finger 2	6.45	6.15	7.32	7.58
Zfp410	zinc finger protein 410	6.55	7.71	9.21	7.61
Zdhhc23	zinc finger, DHHC domain containing 23	2.55	2.95	2.69	3.99
Chmp3	charged multivesicular body protein 3	20.86	19.93	24.06	23.46
Eif1a	eukaryotic translation initiation factor 1A	13.59	8.02	13.06	12.26
Sertad3	SERTA domain containing 3	7.52	6.01	8.02	7.95
Pbx2	pre B cell leukemia homeobox 2	25.64	21.59	28.24	26.72
Slc26a2	solute carrier family 26 (sulfate transporter), member 2	5.11	6.52	6.94	6.83
Gpr125	G protein-coupled receptor 125	0.14	0.09	0.3	0.28
Ccdc166	coiled-coil domain containing 166	3.09	3.65	5.31	2.8
Arhgap8	Rho GTPase activating protein 8	0.17	0	0.14	0.37
Ttc12	tetratricopeptide repeat domain 12	0.17	0	0.44	0.07
Dpp7	dipeptidylpeptidase 7	8.79	7.86	10.39	9.18
Yipf1	Yip1 domain family, member 1	17.07	14.61	18.04	18.91
Ube2n	ubiquitin-conjugating enzyme E2N	2.38	2.72	3.39	2.82
BC049352	cDNA sequence BC049352	0.05	0	0.26	0.11
Commd3	COMM domain containing 3	43.08	33.38	53.62	35.07
Shfm1	split hand/foot malformation (ectrodactyly) type 1	82.68	59.04	92.01	72.11
BC016423	cDNA sequence BC016423	17.9	19.25	20.38	22.87
Btc	betacellulin, epidermal growth factor family member	0.12	0	0.39	0.06
LOC100038947	signal-regulatory protein beta 1-like	0.55	0.28	0.94	0.33
Kcnmb4	potassium large conductance calcium-activated channel, subfamily M, beta member 4	1.9	2.92	2.96	2.92
Kazald1	Kazal-type serine peptidase inhibitor domain 1	0.06	0	0.32	0.06
Nt5c3l	5'-nucleotidase, cytosolic III-like	15.82	14.31	19.14	15.98
Acrbp	proacrosin binding protein	7.01	7.99	8.4	9.24
Rrp15	ribosomal RNA processing 15 homolog (S. cerevisiae)	13.65	12.46	15.68	14.79
Mpv17	MpV17 mitochondrial inner membrane protein	7.66	6.14	8.85	7.4
Gpbar1	G protein-coupled bile acid receptor 1	0	0	0.22	0.09
Apoa1	apolipoprotein A-I	0	0	0.22	0.09
Tax1bp3	Tax1 (human T cell leukemia virus type I) binding protein 3	0	0	0.31	0
Art1	ADP-ribosyltransferase 1	0	0	0.31	0
Sh3bp5l	SH3 binding domain protein 5 like	6.56	5.97	7.81	6.97
Zfp931	zinc finger protein 931	0.76	0.47	1.02	0.71
Ndufaf6	NADH dehydrogenase (ubiquinone) complex I, assembly factor 6	4.21	1.16	2.97	3.54
BB042571	expressed sequence BB042571	0.17	0.16	0.17	0.52
Camk2n2	calcium/calmodulin-dependent protein kinase II inhibitor 2	0.14	0.32	0.7	0.14
Midn	midnolin	52.68	48.84	62.47	54.98
Twf2	twinfilin, actin-binding protein, homolog 2 (Drosophila)	45.85	37.16	49.63	46.46
Prdm9	PR domain containing 9	4.73	4.97	4.7	6.8
Dip2a	DIP2 disco-interacting protein 2 homolog A (Drosophila)	1.87	2.11	2.59	2.31
Fgfrl1	fibroblast growth factor receptor-like 1	0.92	0.79	1.29	0.99
Stox1	storkhead box 1	0.02	0	0.21	0.12
Rab33a	RAB33A, member of RAS oncogene family	0.09	0	0.22	0.19
Jmjd4	jumonji domain containing 4	5.11	4.91	6.13	5.73
Crnkl1	Crn, crooked neck-like 1 (Drosophila)	13.31	13.5	17.1	14.12
Hmgb1	high mobility group box 1	4.72	4.72	4.66	6.53
Cadm4	cell adhesion molecule 4	0.29	0	0.1	0.54
Med17	mediator complex subunit 17	13.93	10.12	14.17	13.86
Snrpn	small nuclear ribonucleoprotein N	0.03	0	0.18	0.16
Egr2	early growth response 2	5.58	7.22	7.88	7.18
Grm6	glutamate receptor, metabotropic 6	0.94	1.45	1.26	1.8
Hist1h2bk	histone cluster 1, H2bk	0.23	0	0.57	0
Zfp712	zinc finger protein 712	3.09	3.7	3.86	4.27
Prpf3	PRP3 pre-mRNA processing factor 3 homolog (yeast)	18.22	15.22	18.88	19.96
Adnp2	ADNP homeobox 2	9.62	8.02	10.73	9.9
Tmppe	transmembrane protein with metallophosphoesterase domain	6.81	6.43	7.49	8.07
Zdhhc1	zinc finger, DHHC domain containing 1	2.07	2.04	2.9	2.14
Pde4d	phosphodiesterase 4D, cAMP specific	5.59	5.42	6.34	6.65
Cpm	carboxypeptidase M	12.35	9.05	14.03	10.93
Dos	downstream of Stk11	4.27	4.25	5.65	4.47
Zfp951	zinc finger protein 951	1.31	2.74	3.39	1.58
Ankrd46	ankyrin repeat domain 46	11.63	9.65	12.48	12.34
Ccdc114	coiled-coil domain containing 114	0.92	1.36	1.58	1.35
Uqcr10	ubiquinol-cytochrome c reductase, complex III subunit X	31.36	25.71	36.91	29.13
Zfp182	zinc finger protein 182	5.46	5.86	6.71	6.63
Grip2	glutamate receptor interacting protein 2	0.1	0.08	0.31	0.2
Exosc3	exosome component 3	29.84	19.09	30.16	26.47
Eid2b	EP300 interacting inhibitor of differentiation 2B	2.02	1.21	2.45	1.57
Trmt11	tRNA methyltransferase 11 homolog (S. cerevisiae)	4.43	2.84	4.27	4.4
Cdyl	chromodomain protein, Y chromosome-like	6.64	2.77	6.07	5.06
Sertad1	SERTA domain containing 1	14.78	15.2	20.85	13.95
Tmem177	transmembrane protein 177	2.04	1.27	2.71	1.4
Zfp748	zinc finger protein 748	4.66	4.56	5.21	5.7
Pcmt1	protein-L-isoaspartate (D-aspartate) O-methyltransferase 1	17.32	14.68	19.73	17.39
Zfp97	zinc finger protein 97	0.16	0.3	0.41	0.42
Yipf5	Yip1 domain family, member 5	8.44	8.11	10.92	8.42
Stfa2l1	stefin A2 like 1	0.86	0	1.08	0.21
Syce1l	synaptonemal complex central element protein 1 like	1.8	2.79	3.3	2.28
Slc12a4	solute carrier family 12, member 4	7.07	4.38	7.18	6.29
Lypd6b	LY6/PLAUR domain containing 6B	3.5	3.49	4.61	3.73
Nsun4	NOL1/NOP2/Sun domain family, member 4	3.81	3.58	4.89	3.91
Fam100b	family with sequence similarity 100, member B	0.97	0.56	1.54	0.52
Tmsb15a	thymosin beta 15a	0	0	0	0.3
Mtpap	mitochondrial poly(A) polymerase	11.12	11.09	13.23	12.61
Dcun1d2	DCN1, defective in cullin neddylation 1, domain containing 2 (S. cerevisiae)	8.06	7.75	9.59	8.89
Rbm15	RNA binding motif protein 15	15.58	12.85	16.34	16.65
Rasal3	RAS protein activator like 3	133.26	122.85	152.88	141.87
Scml4	sex comb on midleg-like 4 (Drosophila)	22.52	25.14	26.29	28.8
Il6st	interleukin 6 signal transducer	33.72	37.22	39.5	42.34
Zfp458	zinc finger protein 458	0.59	0.96	0.65	1.43
AW555464	expressed sequence AW555464	1.89	2.21	2.52	2.49
Slc11a2	solute carrier family 11 (proton-coupled divalent metal ion transporters), member 2	6.49	4.54	7.2	5.77
Qser1	glutamine and serine rich 1	5.16	3.93	5.13	5.61
Zfp365	zinc finger protein 365	0.85	0.78	1.07	1.1
Cdo1	cysteine dioxygenase 1, cytosolic	0.41	1.09	1.19	0.83
Sgk1	serum/glucocorticoid regulated kinase 1	14.97	15.56	18.7	16.66
D11Wsu47e	DNA segment, Chr 11, Wayne State University 47, expressed	6.83	5.92	6.68	8.26
Zfp40	zinc finger protein 40	1.85	3.29	3.42	2.78
Fam96b	family with sequence similarity 96, member B	19.13	19.14	25.63	18.6
Mocs3	molybdenum cofactor synthesis 3	5.24	4.99	5.86	6.18
Wdr92	WD repeat domain 92	5.19	4.77	6.68	5.05
Hmgn3	high mobility group nucleosomal binding domain 3	5.99	5.53	8.04	5.48
Nol10	nucleolar protein 10	11.06	7.03	10.75	10.31
Ciao1	cytosolic iron-sulfur protein assembly 1	13.82	9.56	14.76	12.37
Slc25a13	solute carrier family 25 (mitochondrial carrier, adenine nucleotide translocator), member 13	1.19	0.67	1.46	0.97
Ticam2	toll-like receptor adaptor molecule 2	2.64	1.93	3.02	2.52
Plcb1	phospholipase C, beta 1	0.1	0	0.28	0.13
D17Wsu104e	DNA segment, Chr 17, Wayne State University 104, expressed	23.32	16.56	25.11	20.95
Ano10	anoctamin 10	7.63	5.49	7.58	7.77
Kctd21	potassium channel tetramerisation domain containing 21	1.13	1.55	2.15	1.22
Vps51	vacuolar protein sorting 51 homolog (S. cerevisiae)	17.71	14.69	19.61	17.86
Lgr5	leucine rich repeat containing G protein coupled receptor 5	0.23	0.08	0.24	0.41
Ntpcr	nucleoside-triphosphatase, cancer-related	5.51	5.09	6.34	6.11
Rbm18	RNA binding motif protein 18	9.96	11.37	12.51	12.24
Ctif	CBP80/20-dependent translation initiation factor	0.19	0.2	0.4	0.34
Ppp1r35	protein phosphatase 1, regulatory subunit 35	13.28	12.52	19.53	10.34
Ptgs2	prostaglandin-endoperoxide synthase 2	1.16	0.6	1.49	0.82
Spint1	serine protease inhibitor, Kunitz type 1	0.99	0.36	1.41	0.43
Fgf2	fibroblast growth factor 2	0.12	0	0.31	0.12
Lck	lymphocyte protein tyrosine kinase	153.62	127.44	171.26	151.18
Fbxo45	F-box protein 45	5.42	4.35	5.21	6.28
Ripk2	receptor (TNFRSF)-interacting serine-threonine kinase 2	13.83	10.38	14.47	13.57
Numb	numb gene homolog (Drosophila)	12.84	7.27	12.85	10.49
Plag1	pleiomorphic adenoma gene 1	0.5	0.45	0.88	0.5
Cib3	calcium and integrin binding family member 3	0.13	0	0	0.44
Tppp3	tubulin polymerization-promoting protein family member 3	3.64	0.41	3.79	1.14
Rpl10a	ribosomal protein L10A	15.24	13.66	19.33	14.06
Nenf	neuron derived neurotrophic factor	5.94	1.91	6.61	2.67
Kbtbd11	kelch repeat and BTB (POZ) domain containing 11	43.12	48.63	50.95	54.41
Amigo3	adhesion molecule with Ig like domain 3	0.57	1.15	1.26	1
Pkp2	plakophilin 2	0	0	0.23	0.06
Il17c	interleukin 17C	0	0	0	0.29
Tnfsf13b	tumor necrosis factor (ligand) superfamily, member 13b	0.69	0	0.8	0.28
Eif1b	eukaryotic translation initiation factor 1B	35.52	30.23	43.26	32.31
Kin	antigenic determinant of rec-A protein	19.73	17.67	20.62	22.48
Mpp7	membrane protein, palmitoylated 7 (MAGUK p55 subfamily member 7)	1.14	0.94	1.29	1.38
Zfp574	zinc finger protein 574	8.12	6.34	9.41	7.43
Anapc11	anaphase promoting complex subunit 11	9.19	7.21	11.09	7.97
Cdc25c	cell division cycle 25C	1.92	0.86	2.47	1
Cryzl1	crystallin, zeta (quinone reductase)-like 1	10.15	8.43	11.38	10.17
Lass6	LAG1 homolog, ceramide synthase 6	4.81	3.52	4.66	5.16
Commd6	COMM domain containing 6	17.68	11.52	18.34	15.36
Ap4m1	adaptor-related protein complex AP-4, mu 1	10.23	7.09	9.48	10.62
Zfp12	zinc finger protein 12	8.29	8.36	10.47	8.86
Slc7a4	solute carrier family 7 (cationic amino acid transporter, y+ system), member 4	0.25	0.12	0.63	0.08
Spaca1	sperm acrosome associated 1	0.33	0.39	0.2	0.91
Mypop	Myb-related transcription factor, partner of profilin	0.41	0.38	0.84	0.35
Rbm45	RNA binding motif protein 45	22.79	25.02	27.44	27.51
Zbtb11	zinc finger and BTB domain containing 11	13.49	14.79	16.84	15.78
Ppil1	peptidylprolyl isomerase (cyclophilin)-like 1	20.74	15.2	21.51	19.86
H2-Ke6	H2-K region expressed gene 6	79.22	61.88	90.64	70.93
Dars2	aspartyl-tRNA synthetase 2 (mitochondrial)	4.95	3.4	5.76	4.07
Ccdc18	coiled-coil domain containing 18	0.7	0.45	0.93	0.67
Mmp12	matrix metallopeptidase 12	0.57	0.23	0.63	0.57
Xlr4b	X-linked lymphocyte-regulated 4B	0.55	0.32	0.52	0.76
Ankrd33b	ankyrin repeat domain 33B	0.97	0.53	1.2	0.8
Fam102b	family with sequence similarity 102, member B	4.4	4.05	4.7	5.24
Rheb	Ras homolog enriched in brain	16.21	15.74	16.28	20.51
Tbc1d15	TBC1 domain family, member 15	13.77	13	15.77	15.1
C78339	expressed sequence C78339	5.66	5.47	6.97	6.03
Endog	endonuclease G	4.75	2.03	4.43	3.6
Lyar	Ly1 antibody reactive clone	21.12	13.27	21.43	18.14
Pogz	pogo transposable element with ZNF domain	12.18	13.19	13.65	15.61
Scrn3	secernin 3	3.33	2.06	3.52	2.92
Tti1	TELO2 interacting protein 1	14.04	13.03	16.41	14.79
Vps37b	vacuolar protein sorting 37B (yeast)	43.41	41.98	53.59	44.21
Mll3	myeloid/lymphoid or mixed-lineage leukemia 3	26.01	27.23	28.1	32.98
Cry2	cryptochrome 2 (photolyase-like)	5.18	3.46	5.35	4.8
Anapc13	anaphase promoting complex subunit 13	24.97	12.35	25.85	17.05
Phf23	PHD finger protein 23	28.69	27.74	38.03	26.69
Fsd2	fibronectin type III and SPRY domain containing 2	1.25	0.7	1.46	1.05
Cd28	CD28 antigen	26.73	25.11	28.36	31.11
Trim32	tripartite motif-containing 32	4.12	3.41	5.02	3.86
Ptpn21	protein tyrosine phosphatase, non-receptor type 21	2.25	1.68	2.67	2.1
Bfar	bifunctional apoptosis regulator	15.45	15.67	17.1	18.71
Zbtb44	zinc finger and BTB domain containing 44	8.93	10.33	10.66	11.61
Ccdc63	coiled-coil domain containing 63	0.19	0	0.29	0.21
Gm6524	katanin p60 (ATPase-containing) subunit A1 pseudogene	0.05	0	0.29	0.05
C81189	expressed sequence C81189	1.47	0.42	0.45	1.99
Sft2d1	SFT2 domain containing 1	6.42	6.01	6.34	8.13
Eif6	eukaryotic translation initiation factor 6	28.06	21.63	30.68	26.31
Dnajc18	DnaJ (Hsp40) homolog, subfamily C, member 18	4.06	4.14	5.05	4.59
Paqr8	progestin and adipoQ receptor family member VIII	1.11	1.14	1.55	1.3
Rfc5	replication factor C (activator 1) 5	9.78	5.09	9.54	7.71
Art5	ADP-ribosyltransferase 5	0.1	0.24	0.39	0.28
Polr3h	polymerase (RNA) III (DNA directed) polypeptide H	4.77	2.67	5.38	3.39
BC005561	cDNA sequence BC005561	3.58	3.08	3.49	4.39
Nup210l	nucleoporin 210-like	0.96	0.59	1.04	1.01
Timm8b	translocase of inner mitochondrial membrane 8 homolog b (yeast)	18.82	10.36	18.7	14.87
Kifc2	kinesin family member C2	4.66	5.21	5.68	5.86
Polr2h	polymerase (RNA) II (DNA directed) polypeptide H	10.4	9.07	13.4	9.09
Rasgef1a	RasGEF domain family, member 1A	1.2	0.64	0.99	1.39
Trim10	tripartite motif-containing 10	4.29	1.68	5.92	1.17
Bai2	brain-specific angiogenesis inhibitor 2	0.2	0.15	0.43	0.25
Adsl	adenylosuccinate lyase	24.98	17.92	26.09	23.11
Slfn3	schlafen 3	3.5	2.77	4.41	3.02
Lrrc51	leucine rich repeat containing 51	0.83	0.38	1.04	0.62
Enho	energy homeostasis associated	0.07	0	0.36	0
Adipoq	adiponectin, C1Q and collagen domain containing	0.07	0	0.36	0
Med8	mediator of RNA polymerase II transcription, subunit 8 homolog (yeast)	19.8	15.97	22.77	18.29
Pde9a	phosphodiesterase 9A	0	0	0.1	0.18
S100a2	S100 calcium binding protein A2	0	0	0	0.28
Hist1h4f	histone cluster 1, H4f	0	0	0	0.28
Bhlha15	basic helix-loop-helix family, member a15	0.93	0.36	0.91	0.84
Tymp	thymidine phosphorylase	4.38	3.5	5.51	3.75
LOC101055953	39S ribosomal protein L41, mitochondrial-like	0.22	0	0.53	0
Ulk1	unc-51 like kinase 1	9.94	9.05	12.22	9.7
Dgke	diacylglycerol kinase, epsilon	6.06	6.85	7.88	7.11
Actr6	ARP6 actin-related protein 6	5.71	3.69	4.84	6.15
Pex6	peroxisomal biogenesis factor 6	19.65	19.95	23.79	21.61
Zfp53	zinc finger protein 53	9.28	8.59	9.68	10.96
Dysf	dysferlin	0.27	0.17	0.48	0.3
Tnfsf18	tumor necrosis factor (ligand) superfamily, member 18	0.44	0	0.55	0.23
Ppil3	peptidylprolyl isomerase (cyclophilin)-like 3	11.22	6.95	11.11	9.87
Tesk1	testis specific protein kinase 1	16.14	12.3	18.37	14.3
Kcnc1	potassium voltage gated channel, Shaw-related subfamily, member 1	0.82	0.71	1.02	1
Gm4759	GTPase, very large interferon inducible 1 pseudogene	19.46	26.5	20.4	32.21
Serac1	serine active site containing 1	1.34	2.08	1.91	2.26
P2ry10	purinergic receptor P2Y, G-protein coupled 10	31.13	32.84	36.1	36.99
Vps13c	vacuolar protein sorting 13C (yeast)	8.8	9.69	9.29	12.03
Rad9	RAD9 homolog (S. pombe)	30.96	25.87	35.75	29.2
Tra2b	transformer 2 beta homolog (Drosophila)	18.07	15.74	23.09	15.66
Lpcat3	lysophosphatidylcholine acyltransferase 3	16	11.25	18.42	12.86
Zc3h3	zinc finger CCCH type containing 3	0.84	0.5	1.16	0.64
Plcg1	phospholipase C, gamma 1	31.95	31.26	35.94	36.25
Diap3	diaphanous homolog 3 (Drosophila)	2.58	2.03	3.32	2.2
Rpl37	ribosomal protein L37	24.46	22.28	30.94	22.51
Plk2	polo-like kinase 2	3.99	6.29	5.81	6.16
Ccdc62	coiled-coil domain containing 62	1.6	1.71	2.45	1.59
Rfc4	replication factor C (activator 1) 4	6.35	3.45	6.59	4.83
Enthd1	ENTH domain containing 1	0.04	0	0.32	0
Junb	Jun-B oncogene	297.48	262.85	362.47	275.03
Gm16517	predicted gene, Gm16517	10.82	10.29	13.95	10.33
Cat	catalase	44.67	35.57	48.99	42.53
Fbxl4	F-box and leucine-rich repeat protein 4	6.64	6.6	7.58	7.75
Il1a	interleukin 1 alpha	0.36	0.63	0.81	0.59
Igf2bp3	insulin-like growth factor 2 mRNA binding protein 3	0.2	0.28	0.42	0.4
Smek1	SMEK homolog 1, suppressor of mek1 (Dictyostelium)	38	35.21	41.43	42.09
Rnf170	ring finger protein 170	1.5	1.39	1.69	1.87
Mudeng	MU-2/AP1M2 domain containing, death-inducing	10.2	11.01	11.59	12.8
Cbr1	carbonyl reductase 1	15.82	14.37	20.36	14.24
Zfp128	zinc finger protein 128	1.4	0.98	1.37	1.61
Chtf8	CTF8, chromosome transmission fidelity factor 8	44.62	40.28	52.27	44.52
Ythdc1	YTH domain containing 1	45.51	42.1	50.42	49.44
Plekha6	pleckstrin homology domain containing, family A member 6	0.93	0.95	1.07	1.34
Nr2c1	nuclear receptor subfamily 2, group C, member 1	3.28	3.73	4.73	3.51
S1pr2	sphingosine-1-phosphate receptor 2	2.8	2.38	2.68	3.48
Chst10	carbohydrate sulfotransferase 10	8.63	8.35	9.92	9.65
AA438147	expressed sequence AA438147	1.68	1.16	1.79	1.71
Hspa2	heat shock protein 2	2.07	1.87	3.33	1.42
Mrps16	mitochondrial ribosomal protein S16	17.2	10.38	18.63	12.98
Grwd1	glutamate-rich WD repeat containing 1	12	9.71	14.22	10.72
Insig2	insulin induced gene 2	6.1	5.26	7.14	6.04
Mpl	myeloproliferative leukemia virus oncogene	0.21	0.14	0.54	0.13
Emc6	ER membrane protein complex subunit 6	20.78	14.92	20.27	20.56
Dnahc8	dynein, axonemal, heavy chain 8	8.13	8.18	7.8	11
Cep97	centrosomal protein 97	7.12	7.65	8.81	8.24
Zfp709	zinc finger protein 709	3.04	2.85	4.72	2.24
Kremen1	kringle containing transmembrane protein 1	6.14	7.36	8.31	7.29
Yod1	YOD1 OTU deubiquitinating enzyme 1 homologue (S. cerevisiae)	4.73	4.49	5.93	4.81
Adck4	aarF domain containing kinase 4	9.26	8.24	10.47	9.67
Rnf185	ring finger protein 185	8.63	8.06	10.47	8.75
Sord	sorbitol dehydrogenase	3.14	0.55	3.04	1.42
Tnfaip1	tumor necrosis factor, alpha-induced protein 1 (endothelial)	7.97	7.7	9.15	8.91
Yes1	Yamaguchi sarcoma viral (v-yes) oncogene homolog 1	0.35	0.09	0.39	0.38
Pced1b	PC-esterase domain containing 1B	37.07	39.34	45.76	41.25
Btg2	B cell translocation gene 2, anti-proliferative	71.98	61.74	81.16	70.9
Cltb	clathrin, light polypeptide (Lcb)	11.31	5.86	10.62	9.14
Fbxo7	F-box protein 7	14.86	8.9	14.71	12.53
Tra2a	transformer 2 alpha homolog (Drosophila)	45.51	42.98	47.42	53.29
Il11	interleukin 11	0	0	0.23	0.04
Akirin2	akirin 2	21.49	21.26	26.14	22.65
Rala	v-ral simian leukemia viral oncogene homolog A (ras related)	15.59	11.99	16.02	15.55
Trim36	tripartite motif-containing 36	1.61	1.81	1.93	2.22
Tceal3	transcription elongation factor A (SII)-like 3	0.08	0	0.19	0.17
Zfp296	zinc finger protein 296	8.2	7.41	9.14	8.84
Tmod1	tropomodulin 1	1.13	0.29	1.51	0.37
Mecr	mitochondrial trans-2-enoyl-CoA reductase	9.11	6.59	9.43	8.65
Psmg4	proteasome (prosome, macropain) assembly chaperone 4	12.77	15.52	19.5	12.86
Ctr9	Ctr9, Paf1/RNA polymerase II complex component, homolog (S. cerevisiae)	15.07	13.97	18.13	15.08
Adck5	aarF domain containing kinase 5	8.45	6.6	9.24	8.1
Tmsb15b2	thymosin beta 15b2	1.34	0.61	1.34	1.14
Klf7	Kruppel-like factor 7 (ubiquitous)	8.45	8.5	8.24	11.25
Smarce1	SWI/SNF related, matrix associated, actin dependent regulator of chromatin, subfamily e, member 1	10.04	10.65	12.57	11.16
Exosc6	exosome component 6	12.84	9.65	15.82	9.95
Aasdh	aminoadipate-semialdehyde dehydrogenase	5.54	6.36	6.2	7.56
Ppp1r3e	protein phosphatase 1, regulatory (inhibitor) subunit 3E	3.14	3.17	4.2	3.22
D2Ertd93e	DNA segment, Chr 2, ERATO Doi 93, expressed	1.44	2.48	1.6	3.11
Drg1	developmentally regulated GTP binding protein 1	27.53	19.02	27.99	25.03
Pebp1	phosphatidylethanolamine binding protein 1	23.71	14.56	25.21	18.42
Dtd1	D-tyrosyl-tRNA deacylase 1 homolog (S. cerevisiae)	12.19	7.85	12.5	10.47
Sfpq	splicing factor proline/glutamine rich (polypyrimidine tract binding protein associated)	108.8	93.96	117.37	112.6
Ept1	ethanolaminephosphotransferase 1 (CDP-ethanolamine-specific)	3.87	4.15	4.98	4.37
Ctsl	cathepsin L	5.3	4.68	7.55	4.02
Ccdc101	coiled-coil domain containing 101	19.2	18.01	23.4	19.01
Zfp607	zinc finger proten 607	4.01	6.22	5.15	6.7
Usp30	ubiquitin specific peptidase 30	10.21	9.93	12.74	10.33
Cand2	cullin-associated and neddylation-dissociated 2 (putative)	1.76	1.38	1.72	2.1
Mrpl51	mitochondrial ribosomal protein L51	5.34	1.66	4.83	3.36
Lnx2	ligand of numb-protein X 2	10.75	9.8	11.25	12.28
Eif4e3	eukaryotic translation initiation factor 4E member 3	5.82	6.18	6.56	7.29
Cask	calcium/calmodulin-dependent serine protein kinase (MAGUK family)	0.58	0.45	0.58	0.85
Prss53	protease, serine, 53	0.17	0.33	0.45	0.38
Mtus2	microtubule associated tumor suppressor candidate 2	0.09	0.11	0.27	0.22
Tmem17	transmembrane protein 17	1.18	1.22	2.34	0.64
D16Ertd472e	DNA segment, Chr 16, ERATO Doi 472, expressed	9.91	7.63	10.08	10.03
Rrad	Ras-related associated with diabetes	12.36	8	11.35	11.95
L3mbtl3	l(3)mbt-like 3 (Drosophila)	12.67	13.79	15.39	14.81
Kitl	kit ligand	0.29	0.07	0.5	0.17
Adal	adenosine deaminase-like	6.28	6.34	7.81	6.73
Gadd45gip1	growth arrest and DNA-damage-inducible, gamma interacting protein 1	12.54	9.68	15.73	9.67
Zbtb17	zinc finger and BTB domain containing 17	11.51	10.33	13.69	11.28
Ptger1	prostaglandin E receptor 1 (subtype EP1)	0.21	0	0.32	0.18
Bcap29	B cell receptor associated protein 29	11.37	12.34	15.07	12.01
Kcns1	K+ voltage-gated channel, subfamily S, 1	0.06	0	0.33	0
Emc7	ER membrane protein complex subunit 7	22.33	20.38	26.52	22.05
Trim8	tripartite motif-containing 8	37.04	33.83	43.16	37.26
Fra10ac1	FRA10AC1 homolog (human)	11.19	8.71	11.48	11.29
Mrpl1	mitochondrial ribosomal protein L1	3.75	3.42	4.45	3.92
Echdc1	enoyl Coenzyme A hydratase domain containing 1	4.14	3.03	3.96	4.41
Cald1	caldesmon 1	0.04	0.1	0.28	0.14
Sil1	endoplasmic reticulum chaperone SIL1 homolog (S. cerevisiae)	6.63	4.44	7.42	5.36
Tmed8	transmembrane emp24 domain containing 8	10.85	11.88	11.53	14.43
Gpr171	G protein-coupled receptor 171	17.75	18.31	20.71	20.32
Vdac3	voltage-dependent anion channel 3	5.55	2.95	5.47	4.4
Pde12	phosphodiesterase 12	9.54	6.42	8.83	9.47
Mtap2	microtubule-associated protein 2	0.54	0.3	0.74	0.47
Camk4	calcium/calmodulin-dependent protein kinase IV	4.04	5.79	5.54	5.83
Serpinb8	serine (or cysteine) peptidase inhibitor, clade B, member 8	0.46	0	0.55	0.23
Edc3	enhancer of mRNA decapping 3 homolog (S. cerevisiae)	12.88	9.42	12.96	12.5
Ppm1f	protein phosphatase 1F (PP2C domain containing)	8.32	7.83	9.43	9.08
Ms4a7	membrane-spanning 4-domains, subfamily A, member 7	0.76	2.24	2.19	1.46
Syngr3	synaptogyrin 3	0	0	0.22	0.04
Myl1	myosin, light polypeptide 1	0	0	0	0.26
Ear6	eosinophil-associated, ribonuclease A family, member 6	0	0	0	0.26
Nfkbib	nuclear factor of kappa light polypeptide gene enhancer in B cells inhibitor, beta	20.26	13.82	22.99	15.78
Nlrp10	NLR family, pyrin domain containing 10	0.85	0.46	0.76	0.98
Fam102a	family with sequence similarity 102, member A	48.13	50.41	58.19	53.41
Mccc1	methylcrotonoyl-Coenzyme A carboxylase 1 (alpha)	6.41	6.91	7.38	7.93
Iqcb1	IQ calmodulin-binding motif containing 1	4.25	4.07	5.25	4.41
Ppp3cc	protein phosphatase 3, catalytic subunit, gamma isoform	44.62	44.21	49.56	51.06
Aldh5a1	aldhehyde dehydrogenase family 5, subfamily A1	0.4	0.22	0.48	0.48
Rell2	RELT-like 2	2.36	1.42	2.59	1.94
Phf11	PHD finger protein 11	5.24	1.24	4.4	3.18
Polr3d	polymerase (RNA) III (DNA directed) polypeptide D	11.98	10.71	13.61	12.28
Pycr2	pyrroline-5-carboxylate reductase family, member 2	18.66	17.86	25.38	16.13
Tmem79	transmembrane protein 79	0.07	0.17	0.29	0.24
Celsr2	cadherin, EGF LAG seven-pass G-type receptor 2 (flamingo homolog, Drosophila)	0.93	0.87	1.02	1.27
Ndufb6	NADH dehydrogenase (ubiquinone) 1 beta subcomplex, 6	18.74	10.22	17.17	15.78
Las1l	LAS1-like (S. cerevisiae)	22.17	18.59	23.47	22.8
Mob4	MOB family member 4, phocein	10.4	9.81	11.76	11.31
Ippk	inositol 1,3,4,5,6-pentakisphosphate 2-kinase	4.55	3.78	4.79	4.87
Rps6ka4	ribosomal protein S6 kinase, polypeptide 4	14.62	10.14	16.61	11.59
Wdr53	WD repeat domain 53	7.42	4.43	6.94	6.69
Timm17b	translocase of inner mitochondrial membrane 17b	13.19	8.7	13.97	10.99
F8	coagulation factor VIII	0.21	0.05	0.33	0.22
Gtf2h2	general transcription factor II H, polypeptide 2	9.11	8.85	10.47	10.05
Plekha5	pleckstrin homology domain containing, family A member 5	7.04	5.23	7.68	6.42
Cnot6l	CCR4-NOT transcription complex, subunit 6-like	37.16	39.63	40.41	46.48
Dtymk	deoxythymidylate kinase	20.91	18.28	26.43	18.04
Lta4h	leukotriene A4 hydrolase	46.26	35.38	51.62	40.74
Rnmtl1	RNA methyltransferase like 1	3.53	3.37	5.22	2.82
Trmt61a	tRNA methyltransferase 61 homolog A (S. cerevisiae)	6.09	4.48	6.02	6.16
Gpr180	G protein-coupled receptor 180	4.52	4.96	6.05	4.9
Kcnh2	potassium voltage-gated channel, subfamily H (eag-related), member 2	1.33	1.59	2.11	1.44
Msl2	male-specific lethal 2 homolog (Drosophila)	36.44	37.81	38.76	45.25
Igf2	insulin-like growth factor 2	0.02	0.09	0.32	0.06
Ada	adenosine deaminase	3.97	2.32	3.38	3.97
Hist1h2bb	histone cluster 1, H2bb	0.19	0	0.47	0
Psmc5	protease (prosome, macropain) 26S subunit, ATPase 5	53.03	44.08	62.31	47.47
Sipa1l3	signal-induced proliferation-associated 1 like 3	7.51	5.99	8.65	6.83
Bco2	beta-carotene oxygenase 2	0.82	0	0.43	0.75
Iqcc	IQ motif containing C	7.05	8.43	9.2	8.51
Ormdl1	ORM1-like 1 (S. cerevisiae)	12.12	11.83	15.52	11.74
Tbc1d30	TBC1 domain family, member 30	1.11	0.81	1.2	1.22
Hepacam2	HEPACAM family member 2	4.88	2.06	4.71	3.37
Pydc3	pyrin domain containing 3	21.36	17.58	21.34	22.82
Nufip2	nuclear fragile X mental retardation protein interacting protein 2	18.75	20.28	21.06	23.2
Baiap2l2	BAI1-associated protein 2-like 2	0.04	0	0.21	0.09
Srp9	signal recognition particle 9	9.89	7.26	9.91	9.68
Mark4	MAP/microtubule affinity-regulating kinase 4	11.04	10.23	13.9	10.33
Scd2	stearoyl-Coenzyme A desaturase 2	34.61	21.42	30.58	32.83
Uxt	ubiquitously expressed transcript	1.09	1	1.92	0.69
Gja4	gap junction protein, alpha 4	0.05	0	0.26	0.05
Ska2	spindle and kinetochore associated complex subunit 2	8.7	3.73	7.65	6.61
Sema7a	sema domain, immunoglobulin domain (Ig), and GPI membrane anchor, (semaphorin) 7A	10.14	9.23	10.85	11.23
Golga7	golgi autoantigen, golgin subfamily a, 7	7.12	5.79	7.22	7.58
Echdc2	enoyl Coenzyme A hydratase domain containing 2	0.13	0	0.34	0.06
Adam4	a disintegrin and metallopeptidase domain 4	0.19	0.18	0.09	0.58
Ddx11	DEAD/H (Asp-Glu-Ala-Asp/His) box helicase 11	6.99	6.98	7.79	8.2
Glis3	GLIS family zinc finger 3	0.32	0.21	0.58	0.27
Rpap1	RNA polymerase II associated protein 1	14.91	15.68	18.4	16.31
St6gal1	beta galactoside alpha 2,6 sialyltransferase 1	53.04	62.47	65.11	65.24
AW011738	expressed sequence AW011738	7.26	6.42	8.52	7.14
Tmem66	transmembrane protein 66	85.32	66.16	91.3	79.56
Klhl28	kelch-like 28 (Drosophila)	6.44	8.83	9.07	8.38
Rpl37a	ribosomal protein L37a	20.73	18.57	27.68	16.83
Mettl5	methyltransferase like 5	6.91	4.81	6.92	6.53
Cdr2l	cerebellar degeneration-related protein 2-like	0.24	0.22	0.49	0.28
Gps1	G protein pathway suppressor 1	4.35	4.05	5.64	4.07
Prkag2	protein kinase, AMP-activated, gamma 2 non-catalytic subunit	5.54	5.82	7.09	5.95
Mpi	mannose phosphate isomerase	6.52	5.25	8.09	5.41
Eif4ebp3	eukaryotic translation initiation factor 4E binding protein 3	10.99	10.58	12.35	12.18
Cdc73	cell division cycle 73, Paf1/RNA polymerase II complex component	12.71	13.33	15.24	14.32
Ovca2	candidate tumor suppressor in ovarian cancer 2	8.85	8.11	9.8	9.54
Pdf	peptide deformylase (mitochondrial)	9.65	9.29	11.79	9.77
Sarm1	sterile alpha and HEAT/Armadillo motif containing 1	0.24	0.16	0.44	0.26
Gm7609	predicted pseudogene 7609	0.62	0.26	0.7	0.54
Csl	citrate synthase like	0	0	0.11	0.14
Mlf1	myeloid leukemia factor 1	0	0	0.18	0.07
Dfnb59	deafness, autosomal recessive 59 (human)	0	0	0.18	0.07
Defb47	defensin beta 47	0	0	0	0.25
Atxn2	ataxin 2	10.36	6.76	10.76	8.75
Plec	plectin	30.96	32.69	36.11	35.74
Zufsp	zinc finger with UFM1-specific peptidase domain	16.67	15.46	18.43	17.96
Xrn1	5'-3' exoribonuclease 1	13	13.21	12.92	16.81
Rag1	recombination activating gene 1	4.92	1.82	6.08	1.75
Clk4	CDC like kinase 4	47.86	50.41	50.42	60.35
Sh2d4a	SH2 domain containing 4A	1.31	0.3	1.82	0.24
Nrbp2	nuclear receptor binding protein 2	0.65	0	0.08	0.9
Inadl	InaD-like (Drosophila)	3.93	4.53	4.42	5.34
Uckl1	uridine-cytidine kinase 1-like 1	27.47	28.56	33.47	29.77
Zfp747	zinc finger protein 747	3.39	2.66	3.84	3.21
Tulp3	tubby-like protein 3	2.26	1.86	2.24	2.64
Gtf3c4	general transcription factor IIIC, polypeptide 4	5.94	4.95	6.3	6.19
Dhx32	DEAH (Asp-Glu-Ala-His) box polypeptide 32	6.78	5.81	7.35	7.05
Rorc	RAR-related orphan receptor gamma	2.54	1.67	3.57	1.41
Polr2j	polymerase (RNA) II (DNA directed) polypeptide J	43.17	33.68	48.13	38.49
Rbm10	RNA binding motif protein 10	10.33	10.05	11.47	11.68
Gstm1	glutathione S-transferase, mu 1	3.58	1.29	3.53	2.19
Spry2	sprouty homolog 2 (Drosophila)	5.58	5.03	5.27	6.9
Stx12	syntaxin 12	10.15	8.14	11.16	9.64
Rad51c	RAD51 homolog c (S. cerevisiae)	1.75	1.99	2.4	2.05
Eif4a2	eukaryotic translation initiation factor 4A2	112.54	120.2	124.93	136.84
Igfbp7	insulin-like growth factor binding protein 7	0.29	1.03	0.93	0.8
Grhpr	glyoxylate reductase/hydroxypyruvate reductase	9.35	7.53	10.66	8.55
Rcor1	REST corepressor 1	22.27	21.3	25.19	24
D10Wsu102e	DNA segment, Chr 10, Wayne State University 102, expressed	20.36	18.68	21.96	22.14
Adamtsl2	ADAMTS-like 2	0.11	0	0.13	0.24
Abcd4	ATP-binding cassette, sub-family D (ALD), member 4	5.83	5.81	6.26	7.06
Zfp646	zinc finger protein 646	25.44	26.23	29.51	28.77
Ikbkap	inhibitor of kappa light polypeptide enhancer in B cells, kinase complex-associated protein	8.15	7.5	8.71	9.11
Esco1	establishment of cohesion 1 homolog 1 (S. cerevisiae)	15.71	15.64	17.22	18.23
Fam160b2	family with sequence similarity 160, member B2	15.02	14.47	17.39	15.97
Slc2a4rg-ps	Slc2a4 regulator, pseudogene	16.58	15.19	18.12	17.8
Copg2	coatomer protein complex, subunit gamma 2	12.29	12.09	13.5	14.12
Prelid2	PRELI domain containing 2	3.13	0.58	3.48	0.93
Frmd8	FERM domain containing 8	33.72	28.4	37.45	32.53
Prpf39	PRP39 pre-mRNA processing factor 39 homolog (yeast)	32.73	32.64	34.22	39.4
Zfp330	zinc finger protein 330	7.75	7.67	9.49	8.06
Rbbp6	retinoblastoma binding protein 6	31.31	28.44	35.18	32.12
Anks3	ankyrin repeat and sterile alpha motif domain containing 3	19.86	19.46	23.08	21.29
Runx3	runt related transcription factor 3	28.84	25.59	29.35	31.97
Wdr82	WD repeat domain containing 82	35.11	37.02	41.74	39.44
Chmp7	charged multivesicular body protein 7	16.54	12.26	15.67	16.89
Wnk4	WNK lysine deficient protein kinase 4	0.13	0	0.16	0.23
Rnaset2a	ribonuclease T2A	0.46	0	0.46	0.3
Mtch2	mitochondrial carrier homolog 2 (C. elegans)	13.54	11.28	15.73	12.36
Ablim2	actin-binding LIM protein 2	0.16	0.22	0.36	0.31
Atat1	alpha tubulin acetyltransferase 1	3.5	3.37	4.05	3.9
Nhedc2	Na+/H+ exchanger domain containing 2	0.12	0.18	0.5	0.08
Impact	imprinted and ancient	8.43	9.05	9.88	9.97
Treml1	triggering receptor expressed on myeloid cells-like 1	0.22	0	0.18	0.31
Diablo	diablo homolog (Drosophila)	20.65	16.9	24.36	18
Atp5e	ATP synthase, H+ transporting, mitochondrial F1 complex, epsilon subunit	68.59	48.69	67.58	64.2
Mrps11	mitochondrial ribosomal protein S11	7.85	6.44	8.57	7.7
Cflar	CASP8 and FADD-like apoptosis regulator	15.94	16.62	17.99	18.77
Ccdc127	coiled-coil domain containing 127	4.02	2.87	3.85	4.12
Klhdc2	kelch domain containing 2	16.32	12.09	14.72	17.38
Dhrs7	dehydrogenase/reductase (SDR family) member 7	17.73	9.98	16.35	14.96
Kcna3	potassium voltage-gated channel, shaker-related subfamily, member 3	19.6	20.92	22.25	23.42
Dcaf17	DDB1 and CUL4 associated factor 17	2.84	3.83	3.45	4.27
Ggt1	gamma-glutamyltransferase 1	4.13	6.43	5.78	6.3
Ankrd16	ankyrin repeat domain 16	11.13	9.1	11.59	11.33
Hoxa9	homeobox A9	0.15	0	0.29	0.12
Ncoa4	nuclear receptor coactivator 4	2.69	1.76	3.07	2.16
Slc12a5	solute carrier family 12, member 5	0.07	0	0.15	0.17
Car5a	carbonic anhydrase 5a, mitochondrial	0.07	0	0.17	0.15
Rbm41	RNA binding motif protein 41	4.36	5.34	5.31	5.8
Cdk12	cyclin-dependent kinase 12	14.24	15.88	15.96	18.03
Spata5l1	spermatogenesis associated 5-like 1	8.19	8.9	10.41	8.98
Tcrb-J	T cell receptor beta, joining region	8.84	7.51	10.16	8.4
Ict1	immature colon carcinoma transcript 1	25.29	23.46	29.35	25.51
Zrsr1	zinc finger (CCCH type), RNA binding motif and serine/arginine rich 1	7.96	6.82	9.29	7.51
Crtc1	CREB regulated transcription coactivator 1	6.43	6.44	8.2	6.46
Stambpl1	STAM binding protein like 1	19.65	16.77	20.86	20.18
Zfp57	zinc finger protein 57	0.08	0	0.1	0.23
Fndc5	fibronectin type III domain containing 5	0.33	0	0.33	0.28
Tm4sf19	transmembrane 4 L six family member 19	0	0.33	0.54	0.07
Ube2j1	ubiquitin-conjugating enzyme E2J 1	28.99	27.43	31.97	31.47
Lmbr1	limb region 1	0.33	0.42	0.51	0.57
Wdr54	WD repeat domain 54	0	0	0.17	0.07
Mgarp	mitochondria localized glutamic acid rich protein	0	0	0.17	0.07
Tex36	testis expressed 36	0	0	0.24	0
Krt8	keratin 8	0	0	0.24	0
Gtf2a1l	general transcription factor IIA, 1-like	0	0	0	0.24
Zfp952	zinc finger protein 952	7.08	6.42	7.47	7.89
Rsrc2	arginine/serine-rich coiled-coil 2	18.78	19.76	22.08	21.32
Dusp7	dual specificity phosphatase 7	18.42	20.14	21.49	21.93
Pigp	phosphatidylinositol glycan anchor biosynthesis, class P	3.54	2.64	4.19	2.97
Aldh9a1	aldehyde dehydrogenase 9, subfamily A1	20.59	14.23	21.61	17.62
Clcn3	chloride channel 3	14.2	11.27	15.15	13.61
Chic1	cysteine-rich hydrophobic domain 1	0.5	0.34	0.68	0.5
Hspb6	heat shock protein, alpha-crystallin-related, B6	1.78	1.9	2.59	1.77
Siah1a	seven in absentia 1A	4.4	4.97	6.08	4.65
Tulp4	tubby like protein 4	2.3	2.64	2.74	3.03
Klhl25	kelch-like 25 (Drosophila)	5.53	5.85	7.42	5.56
Szrd1	SUZ RNA binding domain containing 1	37.58	30.8	43.33	33.46
Siah2	seven in absentia 2	6.84	4.55	5.98	7.01
Svip	small VCP/p97-interacting protein	0.97	0.13	0.97	0.5
Fbxl19	F-box and leucine-rich repeat protein 19	6.96	5.04	7.66	6.01
Fosb	FBJ osteosarcoma oncogene B	57.54	76.22	72.64	77.3
F2rl3	coagulation factor II (thrombin) receptor-like 3	0.66	0.95	0.77	1.27
Snhg1	small nucleolar RNA host gene (non-protein coding) 1	72.07	75.9	73.71	92.12
Map2k6	mitogen-activated protein kinase kinase 6	7.05	6.91	8.55	7.31
Gabrr2	gamma-aminobutyric acid (GABA) C receptor, subunit rho 2	1.79	1.84	2.26	2.04
Mll2	myeloid/lymphoid or mixed-lineage leukemia 2	45.08	48.72	48.05	57.13
Epm2aip1	EPM2A (laforin) interacting protein 1	6.3	7.36	7.12	8.4
Ubxn6	UBX domain protein 6	26.32	25.69	33.16	25.26
Rpl34	ribosomal protein L34	74.1	65.44	84.5	71.8
Slc25a19	solute carrier family 25 (mitochondrial thiamine pyrophosphate carrier), member 19	19.16	20.91	22.5	22.55
Gng10	guanine nucleotide binding protein (G protein), gamma 10	21.69	16.87	23.75	19.61
Zfp846	zinc finger protein 846	3.93	3.04	3.9	4.13
Lpar5	lysophosphatidic acid receptor 5	7.44	8.59	8.32	9.84
Sip1	survival of motor neuron protein interacting protein 1	7.89	7.21	8.08	9.04
Uchl1	ubiquitin carboxy-terminal hydrolase L1	0.54	0	0.59	0.25
Zbtb24	zinc finger and BTB domain containing 24	11.7	12.31	14.33	12.75
Ptpre	protein tyrosine phosphatase, receptor type, E	9.28	7.37	9.95	8.9
Dtwd1	DTW domain containing 1	4.46	4.06	5.97	3.79
Cmtm3	CKLF-like MARVEL transmembrane domain containing 3	9.51	6.49	10.78	7.34
Nt5c2	5'-nucleotidase, cytosolic II	10.15	7.04	9.82	9.63
Col9a3	collagen, type IX, alpha 3	0.6	0.29	0.72	0.51
Sgce	sarcoglycan, epsilon	0.04	0	0.24	0.04
Paqr7	progestin and adipoQ receptor family member VII	10.16	8.94	11.76	9.82
Spats2	spermatogenesis associated, serine-rich 2	0.13	0	0.1	0.28
Sfswap	splicing factor, suppressor of white-apricot homolog (Drosophila)	27.53	28.24	33.39	29.16
Klf12	Kruppel-like factor 12	0.9	1.02	1.03	1.35
Zfp865	zinc finger protein 865	13.77	12.95	15.64	14.45
Dcps	decapping enzyme, scavenger	25.84	17.94	30.34	18.81
Pole4	polymerase (DNA-directed), epsilon 4 (p12 subunit)	17.24	17.85	21.38	18.06
AI415730	expressed sequence AI415730	3.91	3.56	2.98	5.6
Spryd7	SPRY domain containing 7	4.52	3.47	4.47	4.69
Chi3l4	chitinase 3-like 4	0.05	0	0.29	0
Rrnad1	ribosomal RNA adenine dimethylase domain containing 1	11.79	12.1	13.69	13.23
Tigd3	tigger transposable element derived 3	0.86	0.39	1.08	0.55
Ccdc122	coiled-coil domain containing 122	0.41	1.7	1.46	1.13
BC017612	cDNA sequence BC017612	6.25	1.77	4.84	4.35
Zcchc17	zinc finger, CCHC domain containing 17	16.38	11.01	16.08	14.74
Arhgap28	Rho GTPase activating protein 28	0.17	0.23	0.43	0.25
Rad1	RAD1 homolog (S. pombe)	8.86	5.6	9.32	7.06
Trappc2	trafficking protein particle complex 2	0.94	1.09	0.58	1.92
Ndufaf5	NADH dehydrogenase (ubiquinone) complex I, assembly factor 5	2.56	1.53	2.51	2.29
Ubash3a	ubiquitin associated and SH3 domain containing, A	16.52	15.79	17.94	18.37
Vamp1	vesicle-associated membrane protein 1	17.25	20.64	21.74	20.8
Chchd4	coiled-coil-helix-coiled-coil-helix domain containing 4	6.06	4.38	6.62	5.27
Grtp1	GH regulated TBC protein 1	0.06	0	0.16	0.14
Mycn	v-myc myelocytomatosis viral related oncogene, neuroblastoma derived (avian)	0.06	0	0.08	0.22
Dnase1l2	deoxyribonuclease 1-like 2	3.97	3.73	4.63	4.2
Clpp	ClpP caseinolytic peptidase, ATP-dependent, proteolytic subunit	14.17	13.57	18.04	13.16
Zfp273	zinc finger protein 273	2.39	1.8	3.06	1.85
Sp4	trans-acting transcription factor 4	14.38	15.43	16.09	17.42
Ncbp2	nuclear cap binding protein subunit 2	10.81	8.86	10.69	11.5
Lxn	latexin	4.82	1.53	4.82	2.5
Tmx3	thioredoxin-related transmembrane protein 3	15.12	12.93	15.12	16.42
Tspan5	tetraspanin 5	6.56	5.82	7.44	6.61
Icam1	intercellular adhesion molecule 1	30.72	31.44	37.93	31.68
Pbld2	phenazine biosynthesis-like protein domain containing 2	0.49	0.18	0.72	0.26
Apbb3	amyloid beta (A4) precursor protein-binding, family B, member 3	12.66	11.61	13.34	13.98
Gm13498	heat shock protein 90 alpha (cytosolic), class B member 1 pseudogene	0.24	0	0.1	0.4
Pole2	polymerase (DNA directed), epsilon 2 (p59 subunit)	7.19	5.2	7.3	6.76
Cd226	CD226 antigen	14.56	12.66	15.58	15.03
Cd3d	CD3 antigen, delta polypeptide	59	54.02	62.93	63.43
Ccdc80	coiled-coil domain containing 80	0.07	0	0.31	0
Ripk3	receptor-interacting serine-threonine kinase 3	16.58	12.82	17.97	15.07
Hspa5	heat shock protein 5	185.61	144.4	192.61	175.82
Pcdha4-g	protocadherin alpha 4-gamma	0.28	0.14	0.47	0.23
Popdc2	popeye domain containing 2	0.32	0.19	0.72	0.08
Zfp839	zinc finger protein 839	5.03	5.52	5.84	6.16
Fos	FBJ osteosarcoma oncogene	140.13	171.45	161.95	185.86
Rapgef4	Rap guanine nucleotide exchange factor (GEF) 4	5.68	6.7	6.04	8
Gprasp2	G protein-coupled receptor associated sorting protein 2	0.23	0.11	0.41	0.2
Fzd8	frizzled homolog 8 (Drosophila)	0.08	0	0.27	0.05
Trub1	TruB pseudouridine (psi) synthase homolog 1 (E. coli)	3.77	3.94	4.51	4.32
Ipmk	inositol polyphosphate multikinase	7.05	4.49	7.15	5.95
BC065403	cDNA sequence BC065403	0.17	0	0.42	0
Fuk	fucokinase	4.2	4.22	4.79	4.83
Ppp1r11	protein phosphatase 1, regulatory (inhibitor) subunit 11	19.08	14.01	18.85	18.28
Zgpat	zinc finger, CCCH-type with G patch domain	41.21	43.67	51.87	43.01
Ercc3	excision repair cross-complementing rodent repair deficiency, complementation group 3	17.87	14.45	18.7	17.57
Sycp2	synaptonemal complex protein 2	0	0	0.2	0.03
Mapk15	mitogen-activated protein kinase 15	0	0	0.23	0
Hist2h2ac	histone cluster 2, H2ac	0	0	0	0.23
Alpk2	alpha-kinase 2	0.33	0.28	0.44	0.47
AA666905	expressed sequence AA666905	0.09	0	0.12	0.21
Ube2g2	ubiquitin-conjugating enzyme E2G 2	27.41	19.28	27.88	24.4
Brwd1	bromodomain and WD repeat domain containing 1	17.31	22.42	20.87	23.65
C1galt1c1	C1GALT1-specific chaperone 1	9.05	7.52	9.73	8.97
Adam17	a disintegrin and metallopeptidase domain 17	25.69	23.15	27.71	26.96
Slc7a7	solute carrier family 7 (cationic amino acid transporter, y+ system), member 7	5.41	1.84	5.58	2.73
Tubb1	tubulin, beta 1 class VI	0.44	1.49	1.13	1.25
Etv3	ets variant gene 3	24.5	21.9	26.45	25.49
Dynlrb1	dynein light chain roadblock-type 1	73.77	48.99	75.55	61.48
Arhgef10l	Rho guanine nucleotide exchange factor (GEF) 10-like	0.87	0.54	1.17	0.63
Elk4	ELK4, member of ETS oncogene family	44.63	53.11	51.1	58.04
Mast1	microtubule associated serine/threonine kinase 1	0.1	0	0.13	0.21
Tm6sf1	transmembrane 6 superfamily member 1	29.1	31.67	33.64	34.3
Zbed6	zinc finger, BED domain containing 6	20.79	22.57	21.66	26.88
Pdcd10	programmed cell death 10	10.21	11.01	12.13	11.74
Nsun6	NOL1/NOP2/Sun domain family member 6	2.38	2.63	2.88	2.93
Ttll1	tubulin tyrosine ligase-like 1	4.07	2.43	3.97	3.5
Lrrc14	leucine rich repeat containing 14	7.87	4.24	7.95	5.77
Zfp467	zinc finger protein 467	2.36	2.13	2.56	2.67
Slc22a17	solute carrier family 22 (organic cation transporter), member 17	1.46	1.28	2.39	0.89
Cd6	CD6 antigen	51	54.84	60.01	58.11
Kif3c	kinesin family member 3C	2.28	2.57	3.34	2.29
Otub2	OTU domain, ubiquitin aldehyde binding 2	1.85	1.42	2.33	1.54
Spn-ps	sialophorin, pseudogene	0.11	0	0	0.35
Sgsm3	small G protein signaling modulator 3	3.27	1.68	3.52	2.22
Lrrc49	leucine rich repeat containing 49	0.2	0	0.14	0.31
Zmym1	zinc finger, MYM domain containing 1	6.1	4.49	6.52	5.5
Atp9a	ATPase, class II, type 9A	1.46	0.59	1.1	1.41
Zfp51	zinc finger protein 51	10.19	9.21	10.85	10.98
Nxf2	nuclear RNA export factor 2	0.03	0	0.18	0.08
Dmtf1	cyclin D binding myb-like transcription factor 1	23.76	27.64	29.07	28.38
Zc3h12c	zinc finger CCCH type containing 12C	3.56	2.12	2.99	3.56
Dmrta2	doublesex and mab-3 related transcription factor like family A2	0.12	0	0.23	0.13
Zfp418	zinc finger protein 418	1.68	1.71	2.12	1.88
Auh	AU RNA binding protein/enoyl-coenzyme A hydratase	13.87	9.05	13.13	12.61
Prox2	prospero homeobox 2	1.18	0.62	0.85	1.38
Sh3yl1	Sh3 domain YSC-like 1	0.83	0	0.65	0.5
Arid5a	AT rich interactive domain 5A (MRF1-like)	15.46	15.18	18.26	16.07
Cenpj	centromere protein J	6.36	5	6.04	6.83
Mpc2	mitochondrial pyruvate carrier 2	11.61	6.39	10.73	9.53
Ccdc137	coiled-coil domain containing 137	10.59	10.96	14.54	9.67
42250	septin 4	1.38	0.25	0.97	1.07
Glce	glucuronyl C5-epimerase	4.28	4.17	5.2	4.43
Zfp770	zinc finger protein 770	5.05	4.82	6.13	5.08
D10Bwg1070e	DNA segment, Chr 10, Brigham & Women's Genetics 1070 expressed	8.45	7.8	8.69	9.62
Evi5l	ecotropic viral integration site 5 like	4.42	5.99	6.54	5.27
Nr4a1	nuclear receptor subfamily 4, group A, member 1	51.8	45.14	58.26	49.84
Zscan29	zinc finger SCAN domains 29	9.43	8.7	10.23	10.17
Fam175a	family with sequence similarity 175, member A	6.11	5.37	6.33	6.67
C77563	expressed sequence C77563	0.04	0	0.1	0.17
Rbbp9	retinoblastoma binding protein 9	3.79	2.91	3.6	4.08
Atp5g3	ATP synthase, H+ transporting, mitochondrial F0 complex, subunit C3 (subunit 9)	61.66	51.97	74.63	52.01
Nit2	nitrilase family, member 2	7	6.2	8.2	6.71
Habp4	hyaluronic acid binding protein 4	7.23	7.85	9.02	7.98
Pfdn4	prefoldin 4	6.95	4.75	7.79	5.45
Rcn2	reticulocalbin 2	10.2	9.87	10.55	12
Sod1	superoxide dismutase 1, soluble	82.73	62.23	94.84	66.62
D2Bwg1423e	DNA segment, Chr 2, Brigham & Women's Genetics 1423 expressed	0.05	0	0.12	0.16
Ostc	oligosaccharyltransferase complex subunit	36.33	31.64	45.99	29.83
Nle1	notchless homolog 1 (Drosophila)	12.98	12.84	15.18	13.76
Nrg4	neuregulin 4	0.14	0	0.23	0.15
Tet1	tet methylcytosine dioxygenase 1	1.15	1.49	1.41	1.75
Serpinb9b	serine (or cysteine) peptidase inhibitor, clade B, member 9b	0.7	0.87	1.06	0.91
Tspyl2	TSPY-like 2	13.95	13.86	16.54	14.61
Josd1	Josephin domain containing 1	7.37	6.43	9.25	6.32
Yipf2	Yip1 domain family, member 2	6.22	5.98	7.58	6.21
Ankrd55	ankyrin repeat domain 55	0.45	0.23	0.57	0.41
Cldn25	claudin 25	13.64	10.72	14.84	12.47
Slc30a6	solute carrier family 30 (zinc transporter), member 6	5.95	5.02	6.23	6.19
Rnf219	ring finger protein 219	3.89	4.49	5.43	4.11
Daf2	decay accelerating factor 2	0.06	0	0	0.29
Gm12839	cytochrome P450, family 4, subfamily b, polypeptide 1 pseudogene	0.15	0	0.39	0
Magi3	membrane associated guanylate kinase, WW and PDZ domain containing 3	2	1.38	2.06	1.92
Nup35	nucleoporin 35	0.75	0.58	0.79	0.91
BC051537	cDNA sequence BC051537	0.54	0.25	0.4	0.7
Ppp6c	protein phosphatase 6, catalytic subunit	38.2	29.93	35.62	40.3
Ptk2	PTK2 protein tyrosine kinase 2	2.2	1.93	2.34	2.47
Atg14	autophagy related 14	4.5	4.5	4.85	5.37
Ffar1	free fatty acid receptor 1	19.75	23.26	20.31	27.69
Tm2d3	TM2 domain containing 3	11.7	10.04	13.03	11.34
Scyl1	SCY1-like 1 (S. cerevisiae)	20.01	22.14	26.7	20.34
Setd1b	SET domain containing 1B	18.38	17.36	21.3	18.62
Nkap	NFKB activating protein	6.36	6.99	7.37	7.68
Soat2	sterol O-acyltransferase 2	2.47	1.58	2.47	2.25
Zfp286	zinc finger protein 286	0.3	0.41	0.53	0.48
Pafah2	platelet-activating factor acetylhydrolase 2	1.45	1.07	1.46	1.56
Tbx21	T-box 21	13.37	8.89	12.84	12.1
Chd7	chromodomain helicase DNA binding protein 7	18.23	17.26	18.55	21.08
Jmjd6	jumonji domain containing 6	22.32	17.63	22.41	22.17
Slc35a1	solute carrier family 35 (CMP-sialic acid transporter), member 1	5.75	4.94	5.84	6.25
Gtpbp8	GTP-binding protein 8 (putative)	3.62	3.54	4.04	4.13
Bet1	blocked early in transport 1 homolog (S. cerevisiae)	10.92	6.58	9.69	9.96
Ube2w	ubiquitin-conjugating enzyme E2W (putative)	6.09	5.07	5.86	6.75
Arrdc2	arrestin domain containing 2	8.45	7.16	9.57	7.98
Kif2a	kinesin family member 2A	14.73	10.98	15.2	13.56
Vwa7	von Willebrand factor A domain containing 7	0.5	0.68	0.69	0.84
Zbtb33	zinc finger and BTB domain containing 33	10.41	10.58	12.4	11.12
Dqx1	DEAQ RNA-dependent ATPase	2.88	2.39	2.75	3.32
Slc25a18	solute carrier family 25 (mitochondrial carrier), member 18	0	0	0.16	0.06
Serpinb6c	serine (or cysteine) peptidase inhibitor, clade B, member 6c	0	0	0.16	0.06
Epha1	Eph receptor A1	0	0	0.2	0.02
4921533I20Rik	PRP18 pre-mRNA processing factor 18 homolog pseudogene	0	0	0.22	0
Atp6v0a2	ATPase, H+ transporting, lysosomal V0 subunit A2	25.36	27.12	30.74	27.73
Pisd-ps2	phosphatidylserine decarboxylase, pseudogene 2	12.92	8.2	12.96	10.7
Ankrd44	ankyrin repeat domain 44	50.82	55.63	55.43	62.92
Pglyrp2	peptidoglycan recognition protein 2	23.03	27.6	26.94	29.46
Jrk	jerky	1.56	0.91	1.94	1.02
Tbc1d24	TBC1 domain family, member 24	0.66	0.26	0.71	0.53
Tsc22d2	TSC22 domain family, member 2	7.25	7.09	8.31	7.82
Nphp4	nephronophthisis 4 (juvenile) homolog (human)	0.41	0.33	0.54	0.5
Lime1	Lck interacting transmembrane adaptor 1	48.27	48.68	54.9	52.88
Crocc	ciliary rootlet coiled-coil, rootletin	2.54	3.14	3.02	3.5
Fam124b	family with sequence similarity 124, member B	0.12	0.44	0.23	0.61
Sra1	steroid receptor RNA activator 1	23.05	24.99	30.57	22.94
Sptlc1	serine palmitoyltransferase, long chain base subunit 1	15.06	11.77	13.21	16.77
BC026585	cDNA sequence BC026585	3.52	1.62	3.19	2.73
Rufy1	RUN and FYVE domain containing 1	16.3	16.13	20.28	15.91
Pdzd4	PDZ domain containing 4	0.89	1.05	1.26	1.11
Gtpbp6	GTP binding protein 6 (putative)	15.33	14.04	18.03	14.76
Upp1	uridine phosphorylase 1	0.11	0	0.29	0.05
Polr2i	polymerase (RNA) II (DNA directed) polypeptide I	10.81	14	16.94	10.79
Masp2	mannan-binding lectin serine peptidase 2	0.02	0	0.06	0.18
Plcxd1	phosphatidylinositol-specific phospholipase C, X domain containing 1	0.36	0.12	0.19	0.56
Mprip	myosin phosphatase Rho interacting protein	13.65	13.01	15.43	14.35
Arl2	ADP-ribosylation factor-like 2	7.64	8.21	9.22	8.57
Crtam	cytotoxic and regulatory T cell molecule	7.11	7.09	7.26	8.7
Stx1a	syntaxin 1A (brain)	5.49	4.66	6.31	5.16
Pfdn2	prefoldin 2	36.88	28.36	40.54	32
Hey1	hairy/enhancer-of-split related with YRPW motif 1	0.12	0	0.09	0.26
Sco2	SCO cytochrome oxidase deficient homolog 2 (yeast)	8.66	7.33	10.41	7.53
Mid2	midline 2	0.03	0	0.11	0.14
Ppat	phosphoribosyl pyrophosphate amidotransferase	11.3	9.22	12.81	10.15
Hist1h1b	histone cluster 1, H1b	0.4	0	0.66	0
Prkdc	protein kinase, DNA activated, catalytic polypeptide	7.44	8.48	7.99	9.87
Mdm4	transformed mouse 3T3 cell double minute 4	40.08	43.1	42.25	50.15
Fah	fumarylacetoacetate hydrolase	1.83	0.79	1.15	1.97
Eif1ad	eukaryotic translation initiation factor 1A domain containing	18.65	16.33	20.71	18.27
Ankrd23	ankyrin repeat domain 23	8.61	9.02	9.26	10.49
Cep70	centrosomal protein 70	4.87	2.76	4.8	3.87
Tmem144	transmembrane protein 144	0.23	0.18	0.29	0.38
Slc26a10	solute carrier family 26, member 10	0.04	0	0.09	0.17
Trim23	tripartite motif-containing 23	4.18	3.84	4.68	4.42
Adh5	alcohol dehydrogenase 5 (class III), chi polypeptide	33.6	26.58	32.46	34.42
Unc5cl	unc-5 homolog C (C. elegans)-like	4.87	3.99	5.57	4.46
Dpf2	D4, zinc and double PHD fingers family 2	24.19	23.43	30.43	22.53
Atxn7l2	ataxin 7-like 2	6.04	6.83	7.99	6.48
Sirt4	sirtuin 4 (silent mating type information regulation 2 homolog) 4 (S. cerevisiae)	3.84	4.67	4.46	5.18
Srsf7	serine/arginine-rich splicing factor 7	64.21	49.95	65.75	60.89
Gpr137b	G protein-coupled receptor 137B	2.41	2.11	3.38	1.84
Adora2a	adenosine A2a receptor	11.06	11.77	13.84	11.65
Lrig2	leucine-rich repeats and immunoglobulin-like domains 2	5.69	5.67	6.41	6.38
Gtpbp5	GTP binding protein 5	10.55	10.62	12.68	10.97
Appl1	adaptor protein, phosphotyrosine interaction, PH domain and leucine zipper containing 1	10.61	13.09	12.38	14.07
Tmem120a	transmembrane protein 120A	10.03	7.88	13.45	6.59
Poll	polymerase (DNA directed), lambda	7.75	7.37	9.22	7.73
Pold4	polymerase (DNA-directed), delta 4	79.46	64.88	85.41	74.57
Tbca	tubulin cofactor A	9.76	5.84	10.47	7.01
U2af2	U2 small nuclear ribonucleoprotein auxiliary factor (U2AF) 2	42.2	34.91	43.95	41.61
Prr15	proline rich 15	0.06	0	0.15	0.13
Golt1b	golgi transport 1 homolog B (S. cerevisiae)	8.39	6	8.85	7.29
Noxo1	NADPH oxidase organizer 1	1.09	1.5	1.73	1.35
Cramp1l	Crm, cramped-like (Drosophila)	12.1	12.23	13.78	13.36
Fancm	Fanconi anemia, complementation group M	4.1	4.21	4.83	4.58
Zfp326	zinc finger protein 326	8.8	7.87	9.88	8.78
Fbxo3	F-box protein 3	9.4	7.67	9.58	9.52
Homer1	homer homolog 1 (Drosophila)	1.57	2.35	2.44	2.11
Ivns1abp	influenza virus NS1A binding protein	76.78	73.41	83.14	83.23
Senp3	SUMO/sentrin specific peptidase 3	25.75	22.01	26.92	26.13
Ilvbl	ilvB (bacterial acetolactate synthase)-like	13.98	14.61	17.23	14.61
Rab30	RAB30, member RAS oncogene family	8.64	10.46	11.42	9.92
Wipi1	WD repeat domain, phosphoinositide interacting 1	2.25	0.46	2.14	1.07
Cyth3	cytohesin 3	10.82	7.44	12.57	7.84
Tnip1	TNFAIP3 interacting protein 1	35.22	34.59	40.69	36.74
Bcat2	branched chain aminotransferase 2, mitochondrial	16.35	13.34	17.79	15.26
Zfp93	zinc finger protein 93	0.25	0.11	0.39	0.22
Ankmy1	ankyrin repeat and MYND domain containing 1	0.24	0.12	0.13	0.48
Lsm10	U7 snRNP-specific Sm-like protein LSM10	9.67	8.74	11.55	9.02
Pdcd5	programmed cell death 5	3.25	3.92	4.64	3.5
Ttf2	transcription termination factor, RNA polymerase II	7.39	5.08	7.52	6.48
Hes6	hairy and enhancer of split 6 (Drosophila)	21.47	22.97	27.31	22.04
Cebpz	CCAAT/enhancer binding protein zeta	27.5	24.42	29.25	28.37
Akr7a5	aldo-keto reductase family 7, member A5 (aflatoxin aldehyde reductase)	7.45	8.91	9.32	8.98
Pgrmc2	progesterone receptor membrane component 2	9.95	6.98	10.75	8.18
Kctd13	potassium channel tetramerisation domain containing 13	11.83	10.41	13.72	11.08
Ptpn18	protein tyrosine phosphatase, non-receptor type 18	37.73	36.59	47.96	34.42
Macf1	microtubule-actin crosslinking factor 1	86.23	95.95	84.91	116.72
Smarca2	SWI/SNF related, matrix associated, actin dependent regulator of chromatin, subfamily a, member 2	23.9	24.99	26.41	27.85
H60b	histocompatibility 60b	0.18	0	0	0.41
Ccdc126	coiled-coil domain containing 126	3.28	2.4	3.13	3.36
Taf2	TAF2 RNA polymerase II, TATA box binding protein (TBP)-associated factor	13.27	13.85	15.44	14.75
Tlr6	toll-like receptor 6	3.25	1.77	3.35	2.41
Spata30	spermatogenesis associated 30	17.64	15.65	18.89	18.12
Rrs1	RRS1 ribosome biogenesis regulator homolog (S. cerevisiae)	10.93	8.81	13.32	8.71
Galnt12	UDP-N-acetyl-alpha-D-galactosamine:polypeptide N-acetylgalactosaminyltransferase 12	13.59	13.84	14.38	16.15
Klf3	Kruppel-like factor 3 (basic)	81.98	74.81	99.61	73.9
Adora2b	adenosine A2b receptor	0.09	0	0	0.31
Mtap7d3	MAP7 domain containing 3	0.28	0	0.32	0.2
Rpusd2	RNA pseudouridylate synthase domain containing 2	2.53	1.55	2.36	2.36
Dad1	defender against cell death 1	18.47	16.31	20.87	17.78
Pced1a	PC-esterase domain containing 1A	8.22	7.47	9.66	7.89
Rnf20	ring finger protein 20	28.16	27.77	29.78	32.24
Itpr2	inositol 1,4,5-triphosphate receptor 2	17.87	19.05	19.08	21.93
Zfp472	zinc finger protein 472	5.87	4.13	5.69	5.57
Crisp1	cysteine-rich secretory protein 1	0	0	0.15	0.06
Cldn5	claudin 5	0	0	0.15	0.06
Pabpc5	poly(A) binding protein, cytoplasmic 5	0	0	0.18	0.03
Trex2	three prime repair exonuclease 2	0	0	0.21	0
Tas2r143	taste receptor, type 2, member 143	0	0	0	0.21
Pde6a	phosphodiesterase 6A, cGMP-specific, rod, alpha	0	0	0.21	0
Olfr90	olfactory receptor 90	0	0	0.21	0
Gbx2	gastrulation brain homeobox 2	0	0	0.21	0
Bnipl	BCL2/adenovirus E1B 19kD interacting protein like	0	0	0	0.21
Srr	serine racemase	2.7	2.83	2.91	3.41
Frg1	FSHD region gene 1	44.92	37.06	50.58	40.21
Sez6l2	seizure related 6 homolog like 2	1.26	1.32	1.62	1.44
Ifi27l1	interferon, alpha-inducible protein 27 like 1	35.27	25.53	38.32	29.06
Dsn1	DSN1, MIND kinetochore complex component, homolog (S. cerevisiae)	4.7	5.33	5.92	5.37
BC057022	cDNA sequence BC057022	2.02	1.71	2.55	1.78
Caprin2	caprin family member 2	2.04	3.41	3.21	3.02
Mad2l2	MAD2 mitotic arrest deficient-like 2	6.16	6.17	6.55	7.28
Zkscan16	zinc finger with KRAB and SCAN domains 16	0.09	0.3	0.4	0.24
Cars2	cysteinyl-tRNA synthetase 2 (mitochondrial)(putative)	12.64	13.4	15.24	13.73
Pus3	pseudouridine synthase 3	16.05	14.4	18	15.84
Vezf1	vascular endothelial zinc finger 1	27.62	26.4	30.97	28.9
Cep72	centrosomal protein 72	2.48	2.42	2.84	2.78
Nop56	NOP56 ribonucleoprotein homolog (yeast)	45.92	36.36	47.07	44
Mpzl3	myelin protein zero-like 3	0.87	0.87	1.01	1.12
Rrp7a	ribosomal RNA processing 7 homolog A (S. cerevisiae)	13.82	9.69	13.64	12.53
Alkbh4	alkB, alkylation repair homolog 4 (E. coli)	11.52	10.29	12.84	11.45
Trmt12	tRNA methyltranferase 12 homolog (S. cerevisiae)	2.33	1.72	2.38	2.3
Psip1	PC4 and SFRS1 interacting protein 1	36.4	29.06	36.55	35.93
Nlgn3	neuroligin 3	0.18	0.32	0.41	0.35
Mycbp2	MYC binding protein 2	43.24	44.77	46.22	51.15
Zfp420	zinc finger protein 420	2.64	2.77	2.33	3.85
Tmem42	transmembrane protein 42	7.75	8.44	10.3	7.78
Ccdc93	coiled-coil domain containing 93	8.93	9.96	10.36	10.7
Polr3k	polymerase (RNA) III (DNA directed) polypeptide K	6.54	3.59	6.19	5.2
Cdc37l1	cell division cycle 37-like 1	14.35	14.85	15.76	16.68
Cpne4	copine IV	0.12	0	0.24	0.1
Fam131a	family with sequence similarity 131, member A	0.63	0.55	1	0.51
Sp110	Sp110 nuclear body protein	37.15	37.11	43.77	38.39
Fam108c	family with sequence similarity 108, member C	10.04	8.44	10.65	9.95
Bdh1	3-hydroxybutyrate dehydrogenase, type 1	6.25	4.03	6.05	5.5
Gpt	glutamic pyruvic transaminase, soluble	2.18	2.4	2.74	2.52
St8sia1	ST8 alpha-N-acetyl-neuraminide alpha-2,8-sialyltransferase 1	6.11	6.02	6.7	6.89
Slc23a2	solute carrier family 23 (nucleobase transporters), member 2	8.91	8.64	9.54	10.03
Dync2li1	dynein cytoplasmic 2 light intermediate chain 1	0.4	0.31	0.33	0.66
Phxr4	per-hexamer repeat gene 4	0.13	0	0	0.35
Rbl1	retinoblastoma-like 1 (p107)	12.92	11.63	14.52	12.77
E2f6	E2F transcription factor 6	6.36	4.14	7.07	4.72
Fancg	Fanconi anemia, complementation group G	8.41	5.69	8.07	7.69
Ythdf1	YTH domain family 1	24.37	20.4	25.31	24.28
Slc6a13	solute carrier family 6 (neurotransmitter transporter, GABA), member 13	0.33	0	0.31	0.26
Zfp664	zinc finger protein 664	13.99	14.01	15.24	15.85
Sec23ip	Sec23 interacting protein	17.62	13.49	16.93	17.59
Icam4	intercellular adhesion molecule 4, Landsteiner-Wiener blood group	1.69	0	1.76	0.31
Jag2	jagged 2	0.82	1.55	1.47	1.35
Hsd17b13	hydroxysteroid (17-beta) dehydrogenase 13	0.04	0	0.21	0.04
Nmnat2	nicotinamide nucleotide adenylyltransferase 2	0.74	0.37	0.55	0.88
Trmt5	TRM5 tRNA methyltransferase 5 homolog (S. cerevisiae)	9.37	6.03	8.38	8.81
Slc35d2	solute carrier family 35, member D2	5.99	5.53	6.84	6.07
Sh2d2a	SH2 domain protein 2A	18.49	16.77	18.31	20.78
Sirt1	sirtuin 1 (silent mating type information regulation 2, homolog) 1 (S. cerevisiae)	12.12	12.46	14.07	13.24
Gls	glutaminase	16.89	18.12	17.95	20.86
Nxn	nucleoredoxin	3.26	2.15	4.2	1.97
Zfp383	zinc finger protein 383	2.22	1.44	1.92	2.32
Fkbp11	FK506 binding protein 11	2.96	2.85	5.28	1.33
Farp1	FERM, RhoGEF (Arhgef) and pleckstrin domain protein 1 (chondrocyte-derived)	1.12	0.69	1.22	0.98
Nr2f6	nuclear receptor subfamily 2, group F, member 6	4.14	2.46	4.13	3.35
Ccdc132	coiled-coil domain containing 132	4.39	3.58	4.73	4.26
Uty	ubiquitously transcribed tetratricopeptide repeat gene, Y chromosome	0.05	5.38	0.04	6.15
Dnajb3	DnaJ (Hsp40) homolog, subfamily B, member 3	0.35	0	0.21	0.38
Pank3	pantothenate kinase 3	11.92	13.23	13.63	14.29
Cbx4	chromobox 4	20.15	20.61	23.38	21.74
Rundc3a	RUN domain containing 3A	1.61	1.1	1.88	1.31
Casc3	cancer susceptibility candidate 3	41.08	38.96	47.92	40.48
Pls1	plastin 1 (I-isoform)	0.31	0.34	0.74	0.18
Vps4a	vacuolar protein sorting 4a (yeast)	20.13	16.6	22.76	17.91
Rnu11	U11 small nuclear RNA	8.42	7.77	6.29	11.75
Esrra	estrogen related receptor, alpha	19.16	17.23	21.48	18.81
Mtf2	metal response element binding transcription factor 2	9.15	13.47	12.04	13.08
Chd3	chromodomain helicase DNA binding protein 3	68.17	68.8	69.23	81.85
Sema4g	sema domain, immunoglobulin domain (Ig), transmembrane domain (TM) and short cytoplasmic domain, (semaphorin) 4G	0.37	0.29	0.53	0.4
Dync2h1	dynein cytoplasmic 2 heavy chain 1	1.14	0.9	1.14	1.31
Unc13d	unc-13 homolog D (C. elegans)	37.79	34.95	43.3	37.02
Vcan	versican	0.09	0.08	0.2	0.19
Osbpl11	oxysterol binding protein-like 11	10.12	9.29	11.41	10.17
Rbm38	RNA binding motif protein 38	101.49	103.03	119.58	105.85
Fcamr	Fc receptor, IgA, IgM, high affinity	0.04	0.43	0.47	0.25
Utf1	undifferentiated embryonic cell transcription factor 1	0.15	0.72	0.58	0.58
Rpl34-ps1	ribosomal protein L34, pseudogene 1	105.13	94.6	119.39	100.72
Cd96	CD96 antigen	24.75	24.65	29.23	25.36
Tmed4	transmembrane emp24 protein transport domain containing 4	18.59	16.28	22.72	15.87
Slc25a14	solute carrier family 25 (mitochondrial carrier, brain), member 14	3.03	1.42	3.11	1.99
Bcl10	B cell leukemia/lymphoma 10	26.63	25.06	29.57	27.53
Kctd5	potassium channel tetramerisation domain containing 5	10.15	8.89	9.98	11.18
Phf5a	PHD finger protein 5A	17.45	12.23	17.94	14.93
BC026590	cDNA sequence BC026590	7.85	6.64	8.53	7.62
Prkd2	protein kinase D2	74.7	78.17	83.75	84.71
Il2	interleukin 2	0.09	0	0	0.3
Rapgef6	Rap guanine nucleotide exchange factor (GEF) 6	30.28	32.49	31.74	37.53
Dennd2c	DENN/MADD domain containing 2C	0.56	0.33	0.69	0.49
Purb	purine rich element binding protein B	33.34	32.06	33.59	38.57
Rcn1	reticulocalbin 1	7.69	6.99	8.38	7.97
Aasdhppt	aminoadipate-semialdehyde dehydrogenase-phosphopantetheinyl transferase	4.21	2.48	2.71	4.85
Nip7	nuclear import 7 homolog (S. cerevisiae)	8.4	7.48	9.3	8.37
Lcn4	lipocalin 4	4.7	7.59	5.62	8.1
Cyc1	cytochrome c-1	47.42	37.65	51.47	42.31
Mrgpra1	MAS-related GPR, member A1	0	0	0.2	0
Ldlrad1	low density lipoprotein receptor class A domain containing 1	0	0	0	0.2
Cxx1b	CAAX box 1B	1.32	0.68	1.29	1.11
Actc1	actin, alpha, cardiac muscle 1	1.1	0.9	1.64	0.76
Flnb	filamin, beta	8.88	7.13	8.57	9.24
Taf7	TAF7 RNA polymerase II, TATA box binding protein (TBP)-associated factor	7.93	5.59	7.98	7.09
Tspan8	tetraspanin 8	2.74	0.27	3	0.51
Snapc5	small nuclear RNA activating complex, polypeptide 5	23.32	24.28	32.83	19.72
Pus7l	pseudouridylate synthase 7 homolog (S. cerevisiae)-like	5.2	6.34	5.87	7.02
Rad52	RAD52 homolog (S. cerevisiae)	8.92	7.85	9.27	9.37
Syn1	synapsin I	0.05	0.26	0.42	0.12
Mff	mitochondrial fission factor	24.84	25	30.49	24.51
Chic2	cysteine-rich hydrophobic domain 2	24.97	19.59	28.17	21.02
Tma16	translation machinery associated 16 homolog (S. cerevisiae)	3.67	3.08	3.57	4.05
Rrn3	RRN3 RNA polymerase I transcription factor homolog (yeast)	16.9	16.81	20.01	17.25
Patz1	POZ (BTB) and AT hook containing zinc finger 1	16.94	16.47	20.08	16.85
Zfp810	zinc finger protein 810	5.11	3.76	4.53	5.42
Ggnbp2	gametogenetin binding protein 2	46.99	44.01	52.55	47.69
Sorbs3	sorbin and SH3 domain containing 3	0.86	0.97	1.25	0.96
Slc16a7	solute carrier family 16 (monocarboxylic acid transporters), member 7	1.8	2.25	2.55	2.1
Rab25	RAB25, member RAS oncogene family	0.42	0	0.2	0.46
Nqo2	NAD(P)H dehydrogenase, quinone 2	4.09	2.28	3.96	3.24
Zfp879	zinc finger protein 879	0.22	0	0.28	0.16
Cytip	cytohesin 1 interacting protein	63.77	64.77	72.94	68.53
Bcl7b	B cell CLL/lymphoma 7B	29.39	24.71	31.8	27.85
Npc2	Niemann Pick type C2	55.86	49.59	62.92	53.14
Nufip1	nuclear fragile X mental retardation protein interacting protein 1	4.51	4.33	4.9	5.01
Cd8a	CD8 antigen, alpha chain	70.84	68.6	80.75	72.65
Hnrnpa2b1	heterogeneous nuclear ribonucleoprotein A2/B1	184	159.33	194.15	183.25
Satb1	special AT-rich sequence binding protein 1	59.71	66.05	70.71	67.65
Gm6793	heterogeneous nuclear ribonucleoprotein A3 pseudogene	3.68	5.18	4.56	5.37
Cyth2	cytohesin 2	17.83	16.96	20.32	18.09
Tnfaip3	tumor necrosis factor, alpha-induced protein 3	26.27	25.51	26.75	30.32
Psd	pleckstrin and Sec7 domain containing	0.23	0.21	0.41	0.27
Dhx36	DEAH (Asp-Glu-Ala-His) box polypeptide 36	13.88	13.51	14.33	15.95
Fam89a	family with sequence similarity 89, member A	0.34	0.31	0.69	0.22
Phc3	polyhomeotic-like 3 (Drosophila)	15.34	17.77	16.76	19.79
Capn10	calpain 10	3.16	3.21	4.06	3.13
Ltc4s	leukotriene C4 synthase	0.45	0	0.37	0.32
Smo	smoothened homolog (Drosophila)	0.66	0.1	0.69	0.34
Rbm26	RNA binding motif protein 26	21.19	20.47	21.84	24.09
P4ha1	procollagen-proline, 2-oxoglutarate 4-dioxygenase (proline 4-hydroxylase), alpha 1 polypeptide	7.83	5.61	9.01	5.94
Dnajc6	DnaJ (Hsp40) homolog, subfamily C, member 6	1.02	0.15	0.85	0.63
Scd1	stearoyl-Coenzyme A desaturase 1	124.58	125.09	140.73	133.54
Fbxl5	F-box and leucine-rich repeat protein 5	25.4	22.22	25.91	26.56
Klf16	Kruppel-like factor 16	12.66	10.93	14.18	11.91
Grpel2	GrpE-like 2, mitochondrial	7.13	6.43	7.93	7.15
Ecm1	extracellular matrix protein 1	7.14	5.52	7.12	6.97
Trim39	tripartite motif-containing 39	22.65	22.31	24.79	24.75
Rad17	RAD17 homolog (S. pombe)	12.3	12.69	13.12	14.5
Npat	nuclear protein in the AT region	5.29	5.54	6.05	6.03
Ncoa5	nuclear receptor coactivator 5	23.44	21.07	24.26	24.78
Itgav	integrin alpha V	7.23	7.2	8.22	7.81
Klra2	killer cell lectin-like receptor, subfamily A, member 2	3.81	2	3.4	3.17
Nln	neurolysin (metallopeptidase M3 family)	4.96	4.55	5.52	5.11
Rbm28	RNA binding motif protein 28	20.24	18.56	21.42	21.35
Zfp568	zinc finger protein 568	4.52	3.56	4.97	4.09
Btf3l4	basic transcription factor 3-like 4	0.7	1.21	1.1	1.19
Mybpc2	myosin binding protein C, fast-type	1.35	1.39	1.83	1.37
Rps12	ribosomal protein S12	6.13	11.35	9.72	9.65
Depdc1b	DEP domain containing 1B	2.37	0.99	2.53	1.35
Zfp369	zinc finger protein 369	4.91	7.02	6.31	6.97
Pdcd4	programmed cell death 4	115.78	109.65	124.72	122.75
Creld2	cysteine-rich with EGF-like domains 2	20.41	18.79	23.2	19.99
Slc30a1	solute carrier family 30 (zinc transporter), member 1	4.9	3.53	4.42	5.02
Ssu72	Ssu72 RNA polymerase II CTD phosphatase homolog (yeast)	21.01	21.71	25.28	21.77
Cycs	cytochrome c, somatic	0.17	0	0.29	0.09
Islr	immunoglobulin superfamily containing leucine-rich repeat	0.07	0	0.19	0.08
Pmpca	peptidase (mitochondrial processing) alpha	24.4	19.9	27.08	21.69
Acp5	acid phosphatase 5, tartrate resistant	86.24	81.9	98.35	86.21
Mak16	MAK16 homolog (S. cerevisiae)	37.25	37.56	41.86	40.36
Fxr2	fragile X mental retardation, autosomal homolog 2	28.81	25.6	32.04	27.81
Zbtb7b	zinc finger and BTB domain containing 7B	26.29	24.82	30.82	25.41
Tmem165	transmembrane protein 165	16.12	15.29	17.77	16.86
BC030336	cDNA sequence BC030336	3.66	4.51	4.68	4.47
Sub1	SUB1 homolog (S. cerevisiae)	27.02	22.77	29.41	25.37
Fam160b1	family with sequence similarity 160, member B1	15.92	18.21	18.57	19.04
Nrip1	nuclear receptor interacting protein 1	13.1	13.35	14.88	14.31
Zfp59	zinc finger protein 59	1.5	0.55	1.44	1
Ddx25	DEAD (Asp-Glu-Ala-Asp) box polypeptide 25	0.97	0.25	0.95	0.58
Iffo2	intermediate filament family orphan 2	3.19	2.29	2.76	3.44
Arvcf	armadillo repeat gene deleted in velo-cardio-facial syndrome	1.02	0.72	1.38	0.72
Psmb6	proteasome (prosome, macropain) subunit, beta type 6	38.31	28.79	41.83	31.91
Xrcc3	X-ray repair complementing defective repair in Chinese hamster cells 3	1.2	1.38	1.89	1.13
Pex13	peroxisomal biogenesis factor 13	4.03	4.07	5.67	3.4
Lin37	lin-37 homolog (C. elegans)	17.78	10.94	16.54	15.13
Rasgrp2	RAS, guanyl releasing protein 2	136.06	125.31	150.39	136.27
Usp34	ubiquitin specific peptidase 34	21.68	22.04	22.07	26.04
Fam199x	family with sequence similarity 199, X-linked	2.29	2.48	2.48	2.94
Bcat1	branched chain aminotransferase 1, cytosolic	0.4	0.1	0.33	0.41
Ttll4	tubulin tyrosine ligase-like family, member 4	10.93	8.98	11.43	10.58
Zfp422	zinc finger protein 422	7.1	6.77	8.33	7.06
Proser1	proline and serine rich 1	12.55	13.02	14.64	13.57
Zfp668	zinc finger protein 668	5.11	5.84	6.37	5.82
Prg4	proteoglycan 4 (megakaryocyte stimulating factor, articular superficial zone protein)	0.53	0.29	0.64	0.45
Tmem129	transmembrane protein 129	10.58	8.42	11.44	9.57
Cdan1	congenital dyserythropoietic anemia, type I (human)	8.69	7.7	10.41	7.74
Pygm	muscle glycogen phosphorylase	1.98	1.77	2.17	2.13
Fryl	furry homolog-like (Drosophila)	24.34	26.08	26.79	28.64
Alg3	asparagine-linked glycosylation 3 (alpha-1,3-mannosyltransferase)	8.49	10.02	10.29	10.18
Tmem64	transmembrane protein 64	11.58	9.78	11.46	12.13
Spef1	sperm flagellar 1	1.32	1.29	1.71	1.34
Dido1	death inducer-obliterator 1	13.12	14.55	14.72	15.78
Mbd3	methyl-CpG binding domain protein 3	48.46	40.45	55.85	41.73
Zswim7	zinc finger, SWIM-type containing 7	3.25	3.35	3.65	3.77
Dennd2d	DENN/MADD domain containing 2D	31.78	34.15	35.16	37.24
Slc9a3r2	solute carrier family 9 (sodium/hydrogen exchanger), member 3 regulator 2	0.31	0	0.19	0.34
Slc6a12	solute carrier family 6 (neurotransmitter transporter, betaine/GABA), member 12	0.1	0	0.08	0.22
Twistnb	TWIST neighbor	6.5	5.78	7.4	6.24
Fbxo30	F-box protein 30	2.24	1.64	2.51	1.93
Kat2a	K(lysine) acetyltransferase 2A	28.31	20.54	29.72	23.97
Nt5c	5',3'-nucleotidase, cytosolic	55.69	57.48	72.16	51.97
Hdac1	histone deacetylase 1	11.22	11.51	14.19	10.89
BC039771	cDNA sequence BC039771	0	0	0.1	0.09
Grhl3	grainyhead-like 3 (Drosophila)	0	0	0.16	0.03
Ggn	gametogenetin	0	0	0.16	0.03
Bsnd	Bartter syndrome, infantile, with sensorineural deafness (Barttin)	0	0	0.16	0.03
Scx	scleraxis	0	0	0.19	0
Hist3h2bb-ps	histone cluster 3, H2bb, pseudogene	0	0	0	0.19
Gm1943	WD repeat domain 70 pseudogene	0	0	0.19	0
Dnase2b	deoxyribonuclease II beta	0	0	0.19	0
Apol11a	apolipoprotein L 11a	0	0	0.19	0
Fbxo48	F-box protein 48	1.8	1.78	1.62	2.49
Arid5b	AT rich interactive domain 5B (MRF1-like)	9.53	10.93	11.48	11.11
Rnf19a	ring finger protein 19A	10.83	9.53	11.79	10.69
Atg7	autophagy related 7	5.66	4.58	6.88	4.52
Lsm14b	LSM14 homolog B (SCD6, S. cerevisiae)	19.97	18.57	21.44	20.94
Nme1	NME/NM23 nucleoside diphosphate kinase 1	30.58	23.81	30.26	29.47
Ahcyl1	S-adenosylhomocysteine hydrolase-like 1	28.27	24.54	28.94	29.06
Zfp109	zinc finger protein 109	1.05	1.07	1.41	1.1
Folr4	folate receptor 4 (delta)	21.16	16.2	21.05	20.03
Wdr73	WD repeat domain 73	8.17	8.14	9.65	8.39
Acin1	apoptotic chromatin condensation inducer 1	86.26	80.03	95.62	86.57
Rph3al	rabphilin 3A-like (without C2 domains)	3.81	5.41	4.91	5.37
Cep63	centrosomal protein 63	12.83	13.86	14.71	14.69
Acap1	ArfGAP with coiled-coil, ankyrin repeat and PH domains 1	158.99	156.94	178.43	167.48
Pigv	phosphatidylinositol glycan anchor biosynthesis, class V	8.01	10.14	10.05	10
Tgtp2	T cell specific GTPase 2	5.29	3	4.29	4.97
Maml2	mastermind like 2 (Drosophila)	10.82	12.45	13.03	12.62
Rgs14	regulator of G-protein signaling 14	44.77	40.3	48.76	44.51
Zmym2	zinc finger, MYM-type 2	17.36	17.11	18.11	19.79
Pdlim3	PDZ and LIM domain 3	0.34	0	0.13	0.43
Zswim4	zinc finger, SWIM domain containing 4	6.3	8.3	8.49	7.67
Nat2	N-acetyltransferase 2 (arylamine N-acetyltransferase)	6.19	4.48	5.65	6.21
Nbeal1	neurobeachin like 1	2.59	3.08	2.87	3.52
AI646023	expressed sequence AI646023	1.81	1.73	1.64	2.42
Amn	amnionless	0.32	0.24	0.4	0.4
Lig4	ligase IV, DNA, ATP-dependent	3.79	2.98	4.38	3.21
Mrpl23	mitochondrial ribosomal protein L23	0.46	0	0.37	0.32
Fbxo10	F-box protein 10	1.84	1.08	1.97	1.41
Tspyl4	TSPY-like 4	4.5	4.41	5.11	4.82
Med1	mediator complex subunit 1	20.78	22.59	23.69	23.92
Coq3	coenzyme Q3 homolog, methyltransferase (yeast)	2.5	1.28	2.19	2.13
Pigl	phosphatidylinositol glycan anchor biosynthesis, class L	7.63	8.36	9.68	7.99
Erp27	endoplasmic reticulum protein 27	2	2.64	1.67	3.59
Fam65b	family with sequence similarity 65, member B	66.6	66.45	77.05	68.61
Xkrx	X Kell blood group precursor related X linked	8.83	8.77	10.05	9.38
Nanos1	nanos homolog 1 (Drosophila)	1.87	2.24	2.51	2.17
Tmem219	transmembrane protein 219	22.26	17.35	22.82	20.67
Rps15	ribosomal protein S15	592.22	554.63	703.44	550.51
Cacfd1	calcium channel flower domain containing 1	5.84	7.61	7.78	7.11
Prokr1	prokineticin receptor 1	0.04	0	0.11	0.12
Ddx4	DEAD (Asp-Glu-Ala-Asp) box polypeptide 4	0.15	0	0.15	0.2
Pard6a	par-6 (partitioning defective 6,) homolog alpha (C. elegans)	2.67	2.64	3.52	2.47
Krt222	keratin 222	2.32	1.38	2.59	1.64
Zfp788	zinc finger protein 788	4.39	3.72	4.6	4.45
Psmg2	proteasome (prosome, macropain) assembly chaperone 2	18.13	10.31	17.1	14.17
Serinc5	serine incorporator 5	11.7	9.55	13.84	9.57
Ccdc123	coiled-coil domain containing 123	8.04	6.87	9.11	7.37
Maged2	melanoma antigen, family D, 2	1.18	1.13	1.65	1.06
Ccdc104	coiled-coil domain containing 104	8.96	6.61	8.58	8.62
Dazap1	DAZ associated protein 1	46.67	40.5	48.39	47.05
Ankrd26	ankyrin repeat domain 26	4.83	4.71	5.46	5.15
Polr3gl	polymerase (RNA) III (DNA directed) polypeptide G like	15.64	14.07	15.86	16.79
[truncated: 17,667 more rows]
