# Supplementary material for: Identification of a genomic enhancer that enforces proper apoptosis induction in thymic negative selection
Source: Nat Commun. 2019 Jun 13;10:2603. doi: 10.1038/s41467-019-10525-1 (PMC6565714; doi:10.1038/s41467-019-10525-1)
Supplement: Supplementary file 8 — Source Data [file 41467_2019_10525_MOESM8_ESM.xlsx]

## Sheet: Fig.1e
Fig.1e
	Bim	Thymocyte	Splenocyte	Lung	Liver	Kidney	Pancreas
	#1	0.431298	0.306917	1.25192	1.04486	0.829258	0.964692
	#2	0.256451	0.326674	0.760036	1.41747	1.23962	0.869429
	#3	1.42085	0.844356	1.10507	0.504636	0.829258	1.16323
	#4	1.23692	2.18241
	#5	0.162302	0.234218
	Mean	0.701565	0.778915	1.03901	0.988989	0.966044	0.999118

## Sheet: Fig.1f
Fig.1f
	Bub1	Thymocyte	Splenocyte	Lung	Liver	Kidney	Pancreas
	#1	0.449967	0.220682	1.16536	0.978382	1.4457	0.304245
	#2	0.278914	0.180497	0.732435	0.716218	0.902355	0.424344
	#3	1.5135	0.79556	1.16536	0.789204	0.774731	1.14338
	#4	1.37353	1.34727
	#5	0.301012	0.115827
	Mean	0.783386	0.531968	1.02105	0.827935	1.04093	0.62399

## Sheet: Fig.2b
Fig.2b
	Young	WT/EBAB+/-								DEBAB
		#1	#2	#3	#4	#5	#6	#7	Mean	#1	#2	#3	#4	#5	#6	#7	Mean	p-value
	DN	1.42	1.36	0.63	0.74	2.7	1.85	1.63	1.47571	3.34	2.86	2.08	2.86	4.91	6.26	4.25	3.79429	0.00237776
	DP	83.76	88.06	91.06	90.5	82.5	84.72	85.86	86.6371	73.47	76.55	76.93	78.2	70.47	54.81	74.48	72.13	0.000858741
	CD4 SP	11.63	8.34	7.22	7.41	11.78	11.76	10.03	9.73857	18.49	16.39	18.5	15.91	20.61	31.16	16.88	19.7057	0.000572225
	CD8 SP	3.19	2.24	1.09	1.34	3.02	1.67	2.49	2.14857	4.7	4.2	2.48	3.03	4.01	7.77	4.39	4.36857	0.008739
	Aged	WT/EBAB+/-						DEBAB
		#1	#2	#3	#4	#5	Mean	#1	#2	#3	#4	#5	Mean	p-value
	DN	1.07	1.28	1.77	0.98	0.86	1.192	3.38	3.83	3.49	3.89	3.67	3.652	1.06924e-06
	DP	89.82	88.65	85.65	90.51	88.64	88.654	76.45	75.76	78.99	75.62	77.47	76.858	3.30255e-06
	CD4 SP	7.85	8.5	9.67	6.72	7.66	8.08	16.61	16.76	14.48	16.07	14.03	15.59	7.96307e-06
	CD8 SP	1.26	1.58	2.9	1.78	2.84	2.072	3.56	3.65	3.04	4.43	4.83	3.902	0.00432617

## Sheet: Fig.2c
Fig.2c
	x106
	Young	WT/EBAB+/-								DEBAB
		#1	#2	#3	#4	#5	#6	#7	Mean	#1	#2	#3	#4	#5	#6	#7	Mean	p-value
	DN	0.9	0.8034	0.4134	0.57	0.801	0.3432	0.972	0.686143	2.484	1.9436	1.269	1.485	1.1484	3.3915	1.7496	1.92444	0.00185125
	DP	53.199	52.0494	59.837	69.2778	24.4665	15.7575	51.4269	46.5734	54.5744	52.0042	46.836	40.5375	16.4916	29.673	30.7044	38.6887	0.39564
	CD4 SP	7.389	4.9296	4.7488	5.6772	3.4965	2.1879	6.0021	4.91873	13.7356	11.1284	11.268	8.25	4.824	16.8735	6.9552	10.4335	0.00666796
	CD8 SP	2.025	1.326	0.7208	1.026	0.8955	0.3102	1.4904	1.11341	3.4868	2.8552	1.512	1.575	0.9396	4.2	1.809	2.33966	0.0299792

## Sheet: Fig.2d
Fig.2d
	x106
	Aged	WT/EBAB+/-						DEBAB
		#1	#2	#3	#4	#5	Mean	#1	#2	#3	#4	#5	Mean	p-value
	DN	0.336	0.3384	0.3174	0.3124	0.279	0.31664	0.7812	1.1427	0.9756	0.49364	0.6165	0.801928	0.00337659
	DP	28.0704	23.3532	15.3373	28.952	28.7505	24.8927	17.6508	22.5966	22.0968	9.60792	12.978	16.986	0.0610927
	CD4 SP	2.4528	2.2392	1.73052	2.1516	2.484	2.21162	3.834	4.9998	4.05	2.04164	2.35125	3.45534	0.0602027
	CD8 SP	0.3936	0.414	0.51888	0.572	0.918	0.563296	0.8208	1.0881	0.8496	0.56244	0.81	0.826188	0.0705608

## Sheet: Fig.2g
Fig.2g
		WT/EBAB+/-								DEBAB
		#1	#2	#3	#4	#5	#6	Mean	#1	#2	#3	#4	#5	#6	#7	Mean	p-value
	Young	11.26	11.79	11.9	13.56	12.55		12.212	26.31	28.9	24.98	24.75	22.58			25.504	2.19419e-06
	Aged	13.47	13.02	10.99	13.54	13	14.39	13.0683	25.37	25.18	27.43	26.54	33	25.27	26.82	27.0871	1.62926e-07

## Sheet: Fig.2h
Fig.2h
	Nr4a1	WT							DEBAB
		#1	#2	#3	#4	#5	Mean	S.D.	#1	#2	#3	#4	#5	Mean	S.D.	p-value
	TCRblow/CD69low	0.000547444	0.000342882	0.000516122	0.000949858	0.000509016	0.000573065	0.000225255	0.000847206	0.000392505	0.000502009	0.000779588	0.000586736	0.000621609	0.000189645	0.721961
	TCRbhigh/CD69high	0.01468	0.0142292	0.0129133	0.0118006	0.00968522	0.0126617	0.00201216	0.0268302	0.0288557	0.017579	0.0210505	0.0156792	0.0219989	0.00571685	0.00875921

## Sheet: Fig.3a
Fig.3a
		#1	#2	#3	#4	#5	#6	#7	#8	#9	#10	#11	Mean	S.D.	p-value
	WT +CD28	0.55	0.73	0.67	-0.03	2.38	1.45	0.69	0.28	0.53	1.09	1.46	0.890909	0.669051
	Bim+/- +CD28	0.5	-0.04	1.29	0.89	0.22							0.572	0.529216	0.365551
	DEBAB +CD28	0.96	1.38	0.68	0.36	0.52	-0.1	0.05	0.49	0.27			0.512222	0.454499	0.165955
	WT +CD3+CD28	4.28	2.88	3.18	2.57	2.44	5.12	6.07	3.36	3.67	4.64	1.74	3.63182	1.28715
	Bim-/- +CD28	0.98	1.3	1.77	2.94	1.74							1.746	0.743626	0.00920092
	DEBAB +CD3+CD28	1.94	2.26	1.29	1.56	-0.11	3.4	5.2	1.7	2.17			2.15667	1.47135	0.0278805

## Sheet: Fig.3c
Fig.3c
		#1	#2	#3	#4	#5	Mean
Female	EBAB+/-; HY	19.2	26.2	28.6			24.6667
	EBAB-/-; HY	12.6	23	16.8			17.4667
Male	Bim+/-; HY	3.79	3.67	3.31	12.4	4.43	5.52
	Bim-/-; HY	7.25	4.6	8.22	24.5	40.2	16.954	0.03005	Mann-Whitney U test
	EBAB+/-; HY	3.9	3.23	4.34	1.68	1.52	2.934
	EBAB-/-; HY	4.71	8.26	11.9	5.16	5.02	7.01	0.0260091

## Sheet: Fig.3d
Fig.3d
	x106	#1	#2	#3	#4	#5	Mean
Female	EBAB+/-; HY	3.48828	3.68955	6.29596			4.49126
	EBAB-/-; HY	2.10921	6.50502	3.0524			3.88888
Male	Bim+/-; HY	0.16048	0.0884925	0.073023	0.85936	0.182905	0.272852
	Bim-/-; HY	0.877735	0.172815	0.882975	1.4105	6.36185	1.94117	0.01831	Mann-Whitney U test
	EBAB+/-; HY	0.134992	0.11868	0.155104	0.01911	0.055146	0.0966064
	EBAB-/-; HY	0.190125	0.4104	0.335844	0.117648	0.239944	0.258792	0.0231372

[truncated: 59 more sheets: Fig.3e, Fig.3f, Fig.4b, Fig.4d, Fig.5a, Fig.5b, Fig.5c, Fig.5d, Fig.5e, Fig.5f, Fig.5g, Fig.5h, Fig.6a, Fig.6b, Fig.6d, Fig.7a, Fig.7b, Fig.7c, Fig.7d, Fig.7e …]
